# Supplementary material for: Systemic Metabolomic Changes in Blood Samples of Lung Cancer Patients Identified by Gas Chromatography Time-of-Flight Mass Spectrometry
Source: Metabolites. 2015 Apr 9;5(2):192–210. doi: 10.3390/metabo5020192 (PMC4495369; doi:10.3390/metabo5020192)
Supplement: Supplementary file 1 [file metabolites-05-00192-s001.zip]

Archive with 4 entries (3 files):
- metabolites-73665-supplementary-final/
- metabolites-73665-supplementary-final/Supplemental Table S1.xlsx
- metabolites-73665-supplementary-final/Supplemental Table S2_with KEGG.xlsx
- metabolites-73665-supplementary-final/Table S3 and S4.pdf
