# Supplementary material for: Systemic Metabolomic Changes in Blood Samples of Lung Cancer Patients Identified by Gas Chromatography Time-of-Flight Mass Spectrometry
Source: Metabolites. 2015 Apr 9;5(2):192–210. doi: 10.3390/metabo5020192 (PMC4495369; doi:10.3390/metabo5020192)
Supplement: Supplementary file 1 [file metabolites-05-00192-s001.zip › metabolites-73665-supplementary-final/Supplemental Table S1.xlsx]

## Sheet: Sheet1
Supplemental Data Table S1
	Study 1 (FHCRC)					Study 2 (UCDMC)
	P-values					P-values
Metabolite	Sex	Age	Cancer		Metabolite	Sex	Age	Cancer
tryptophan	0.0210522	0.00586096	0.00508079		281874	0.909177	0.119286	9.87628e-05
223597	0.0704397	0.354638	0.00831671		236740	0.536387	0.0308291	0.000149208
299218	0.193092	0.221696	0.00875383		268313	0.385394	0.135216	0.000153946
maltose	0.362357	0.735901	0.0131538		268585	0.996269	0.0984706	0.00029386
ethanolamine	0.324436	0.629764	0.0155859		203786	0.9193	0.105295	0.000347087
phenylalanine	0.651882	0.444234	0.0186438		228885	0.649035	0.256554	0.000351235
glycerol	0.000755609	0.176433	0.023385		268445	0.141206	0.20742	0.000360512
asparticacid	0.737431	0.00175413	0.0251225		306152	0.328901	0.0325333	0.000436657
glutamicacid	0.851036	0.534307	0.0260682		213155	0.653537	0.196185	0.000487428
adipicacid	0.281679	0.495758	0.0285908		225446	0.120985	0.633893	0.000606102
200595	0.703775	0.525612	0.0296802		268308	0.855516	0.163334	0.000625888
aconiticacid	0.184246	0.0700042	0.0303873		268306	0.314724	0.137429	0.000683596
indole3lactate	0.267398	0.325653	0.0310544		270506	0.223734	0.416448	0.000744339
methioninesulfoxide	0.873694	0.776589	0.0326676		cysteineglycine	0.00564219	0.00327289	0.000955315
220177	0.510911	0.362801	0.0333433		268347	0.184421	0.178534	0.000991014
histidine	0.837498	0.0279327	0.0357543		300865	0.123453	0.27285	0.00101901
glutamine	0.0670683	0.336404	0.0381426		270734	0.269274	0.442214	0.00116348
lysine	0.0794688	0.392852	0.041985		241952	0.167643	0.0996364	0.00130927
palmiticacid	0.101522	0.815186	0.0471399		propane13diolNIST	0.585882	0.1863	0.00149577
trans4hydroxyproline	0.0175467	0.696947	0.0513287		224794	0.154507	0.68111	0.00194859
lacticacid	0.429338	0.73228	0.0550012		268314	0.636704	0.0763181	0.00203626
threonicacid	0.866506	0.402262	0.060806		225387	0.830993	0.36845	0.00210788
330601	0.315907	0.665399	0.0637566		225448	0.00175074	0.509105	0.00243929
Nmethylalanine	0.660507	0.485114	0.065984		288822	0.14892	0.145556	0.00257542
monopalmitin1glyceride	0.323455	0.0384349	0.0677326		273619	0.619265	0.196519	0.00352641
stearicacid	0.1281	0.320582	0.069186		210904	0.143299	0.657298	0.00411894
270734	0.23834	0.262501	0.0716638		xyluloseNIST	0.0803999	0.220701	0.00444723
309573	0.539551	0.975372	0.0737256		238281	0.0991382	0.699326	0.00512724
valine	0.985077	0.303189	0.0753408		231814	0.597774	0.166213	0.00579124
238384	0.332063	0.777004	0.0765398		ethanolamine	0.0830578	0.491284	0.00580606
4hydroxyproline	0.568576	0.0280436	0.0770068		225262	0.386451	0.290504	0.00608459
225387	0.412744	0.0373612	0.0775631		maleimide	0.854476	0.502971	0.00632108
2aminoadipicacid	0.00463089	0.521867	0.0777618		215682	0.128366	0.382247	0.00662706
methylhexadecanoicacid	0.511484	0.0767102	0.0785926		268340	0.299316	0.0515949	0.00720433
271143	0.544956	0.157261	0.0797215		alanine	0.877213	0.603651	0.00765423
3aminoisobutyricacid	0.703716	0.163953	0.0799088		267737	0.00140489	0.235348	0.00793196
330991	0.350432	0.102508	0.0815656		281866	0.0453382	0.463664	0.00796442
malicacid	0.807372	0.505358	0.0856628		200427	0.335138	0.235986	0.00810007
palmitoleicacid	0.068274	0.554947	0.088244		268483	0.353059	0.112962	0.00847746
273784	0.411842	0.832546	0.0882673		223191	0.0723702	0.365754	0.00865878
269151	0.0156548	0.130174	0.0893838		gammatocopherol	0.711917	0.544895	0.00897957
octadecanol	0.828494	0.71889	0.0902421		1hexadecanol	0.530573	0.0619614	0.00901555
199653	0.602368	0.277258	0.093027		301536	0.688267	0.101688	0.00910175
alphaketoglutaricacid	0.128179	0.133235	0.0931638		serine	0.424793	0.865923	0.0104012
arachidonicacidisomer	0.832684	0.393022	0.0981284		213733	0.54682	0.359162	0.0105847
225400	0.113641	0.100497	0.103016		200429	0.0940468	0.471301	0.0109372
241647	0.789125	0.501315	0.104037		204157	0.954238	0.342235	0.0112369
223519	0.122137	0.188235	0.108365		200466	0.146981	0.353424	0.0113161
xanthine	0.368891	0.398176	0.108836		348378	0.203268	0.977206	0.0126679
223548	0.552974	0.79552	0.110574		dihydroabieticacid	0.203806	0.976788	0.0126741
267808	0.267002	0.47609	0.111736		ribose	0.0109581	0.0308968	0.0134633
225555	0.732774	0.578723	0.11202		hydroxylamine	0.013237	0.731047	0.0135655
phosphoricacid	0.615789	0.383338	0.115759		269879	0.286564	0.213269	0.0138191
threonine	0.215309	0.564379	0.118915		287414	0.501375	0.62288	0.0140899
293097	0.615265	0.153553	0.120447		proline	0.80424	0.546963	0.0166121
lauricacid	0.708976	0.60179	0.122263		269157	0.702823	0.29139	0.0175549
210286	0.0622478	0.309863	0.12384		2hydroxyvalericacid	0.0328246	0.22728	0.017714
225396	0.442888	0.367396	0.124207		270184	0.348169	0.0554609	0.0177713
oleicacid	0.283992	0.931733	0.126596		223647	0.221598	0.525363	0.0183103
xyluloseNIST	0.272319	0.276739	0.133577		273598	0.0165812	0.456512	0.0203012
238320	0.927325	0.910693	0.133753		269331	0.763041	0.0468663	0.0213042
270184	0.839213	0.388647	0.134517		269160	0.982216	0.239333	0.0224499
200906	0.958218	0.756632	0.138932		224571	0.252366	0.92263	0.0245867
221574	0.823917	0.0613867	0.139498		octadecanol	0.550568	0.0770247	0.0286091
269146	0.226811	0.91838	0.140521		200595	0.501198	0.9578	0.0292209
280537	0.656241	0.982336	0.142458		227280	0.400816	0.263359	0.033036
223634	0.591713	0.647091	0.144624		201887	0.882122	0.683018	0.0338017
272694	0.952017	0.775527	0.14709		hydroxycarbamateNIST	0.024964	0.833827	0.0339021
225548	0.670356	0.0979397	0.148984		229084	0.179444	0.300971	0.0355979
229084	0.107289	0.652661	0.149145		223505	0.0587683	0.727242	0.0380681
225434	0.209651	0.132115	0.150292		223871	0.688916	0.855578	0.0397282
1hexadecanol	0.769523	0.721481	0.151229		217784	0.589088	0.624494	0.0407108
212208	0.544798	0.291402	0.151866		268328	0.108245	0.524269	0.043384
220021	0.0578846	0.922399	0.1529		228809	0.174447	0.874188	0.0435226
223497	0.0117952	0.0252986	0.155696		272694	0.0732684	0.777302	0.0443394
299086	0.597099	0.864784	0.161865		278207	0.904384	0.714586	0.0460693
225885	0.595368	0.0874302	0.165231		histidine	0.894329	0.719861	0.0468013
281910	0.334403	0.569372	0.16808		phenylalanine	0.0880786	0.734703	0.0468109
elaidicacid	0.0984129	0.707521	0.168223		213253	0.883935	0.748107	0.0471219
273952	0.361772	0.257217	0.168403		236953	0.0168524	0.913785	0.0474831
208655	0.252617	0.214003	0.169633		269259	0.856308	0.403283	0.0486005
arachidonicacid	0.739771	0.570181	0.17265		225396	0.514883	0.623305	0.0500572
301536	0.471514	0.561085	0.175682		erythritol	0.0152981	0.194023	0.0508929
indole3acetate	0.232152	0.0506459	0.177311		226935	0.907334	0.736837	0.0533851
268314	0.494448	0.780966	0.17753		xylose	0.636976	0.341924	0.0542661
228143	0.791059	0.540957	0.182636		leucine	0.0173828	0.962725	0.05515
inosine	0.724334	0.957698	0.184782		274206	0.35689	0.760311	0.0562411
propane13diolNIST	0.415852	0.164566	0.186802		273944	0.00163382	0.235931	0.0599706
281216	0.768765	0.20361	0.18743		291025	0.90007	0.544844	0.0600948
201005	0.0735135	0.21674	0.195393		267884	0.636019	0.044592	0.0639214
capricacid	0.479308	0.306371	0.197003		217838	0.0657035	0.465224	0.0642967
267805	0.0343745	0.00865181	0.197575		224849	0.1381	0.669704	0.0661322
222099	0.824871	0.271992	0.197762		glycolicacid	0.828885	0.963709	0.0663877
inositolallo	0.289675	0.0316524	0.20274		cholesterol	0.00562752	0.803075	0.0701519
204157	0.30484	0.649734	0.20373		216428	0.0347169	0.191608	0.0706046
215739	0.880512	0.0871216	0.208321		331266	0.940485	0.718741	0.0739922
268083	0.348456	0.822317	0.210576		betaalanine	0.741706	0.432939	0.0775284
227352	0.530355	0.608469	0.220432		241310	0.284604	0.0258767	0.0798487
267737	0.506902	0.0927261	0.222139		211965	0.110179	0.358914	0.081243
281866	0.911924	0.546	0.225486		238384	0.0297469	0.358088	0.0812899
myristicacid	0.030751	0.238469	0.225706		erythronicacidlactone	0.92791	0.411779	0.0816432
linoleicacid	0.252075	0.615028	0.226266		228583	0.887762	0.968562	0.0857886
276947	0.0923182	0.190408	0.234778		280727	0.137846	0.313468	0.0875254
281131	0.876021	0.597845	0.239468		223531	0.0167764	0.52912	0.0883299
273984	0.579557	0.769884	0.24394		223836	0.440715	0.384751	0.0891644
241952	0.661748	0.0278537	0.247468		trans4hydroxyproline	0.0895895	0.397664	0.0902604
231031	0.153162	0.00419095	0.248419		221574	0.828645	0.825716	0.0944353
xylose	0.303994	0.102989	0.249425		280537	0.924665	0.550565	0.0971203
226850	0.25028	0.527539	0.249944		278515	0.248585	0.468504	0.0983165
cysteine	0.972586	0.648461	0.253423		inositol4monophosphate	0.941882	0.454874	0.102296
288019	0.486217	0.0308687	0.255834		218761	0.0994352	0.576196	0.10312
tyrosine	0.316384	0.229672	0.255881		268469	0.168636	0.416529	0.105518
224907	0.253187	0.702869	0.257717		270003	0.953901	0.273158	0.10684
301788	0.118967	0.357581	0.25774		lacticacid	0.309582	0.31903	0.108215
gluconicacid	0.844414	0.0091319	0.25965		pyrophosphate	0.278129	0.153891	0.108681
2deoxyribonicacid	0.902467	0.0136791	0.260191		303832	0.97093	0.918271	0.111686
salicylicacid	0.685562	0.0385671	0.262531		2oxogluconicacidNIST	0.00183969	0.367277	0.114694
leucine	0.929732	0.402681	0.263467		citrulline	0.231808	0.1733	0.115017
alanine	0.198883	0.216456	0.26375		phosphoethanolamine	0.223206	0.352392	0.116059
199203	0.989401	0.00240998	0.268485		indole3acetate	0.353828	0.631249	0.116125
236890	0.252608	0.342548	0.269358		220009	0.82644	0.89908	0.116939
225414	0.0896797	0.59118	0.270807		200521	0.591162	0.00606593	0.11884
arabitol	0.0250257	0.00019604	0.271579		malicacid	0.514123	0.355574	0.120036
succinicacid	0.955125	0.35305	0.273328		301399	0.078185	0.600186	0.131597
glycerolbetaphosphate	0.972166	0.680269	0.278045		272698	0.328138	0.816841	0.132338
uridine	0.359382	0.514929	0.278292		281926	0.136146	0.443564	0.135207
270431	0.58571	0.674053	0.280436		220021	0.386476	0.444478	0.137014
erythrose	0.368551	0.194935	0.280643		227017	0.467429	0.478998	0.138297
223513	0.0860321	0.0235357	0.282752		301788	0.638207	0.546362	0.138929
cholesterol	0.50529	0.324575	0.283021		309573	0.592771	0.387114	0.140236
231814	0.534674	0.211315	0.28523		223506	0.0859462	0.683803	0.142457
fructose	0.0794581	0.782139	0.287652		202571	0.61068	0.394727	0.148018
2oxogluconicacidNIST	0.412169	0.204231	0.289329		benzylalcohol	0.303748	0.590635	0.149264
sucrose	0.887954	0.670646	0.290885		1monoolein	0.614632	0.0121603	0.152025
gammatocopherol	0.538576	0.0470289	0.291112		methanolphosphate	0.761138	0.235459	0.152336
5methoxytryptamine	0.28498	0.133245	0.296135		NacetylDmannosamine	0.347075	0.064088	0.153847
2hydroxyvalericacid	0.163239	0.654783	0.296193		241572	0.782278	0.177855	0.154494
glycerol3galactoside	0.580197	0.852304	0.29884		acetophenoneNIST	0.155781	0.755926	0.156638
creatinine	0.785322	0.077907	0.300334		208655	0.204359	0.194776	0.159189
280727	0.0638769	0.161849	0.301113		294998	0.514036	0.90259	0.1643
213193	0.713725	0.101934	0.301272		asparticacid	0.0441861	0.659339	0.164695
201887	0.489306	0.188045	0.303994		213526	0.963923	0.311927	0.170259
277188	0.108271	0.462576	0.304806		268709	0.917941	0.960463	0.170806
203227	0.282575	0.036238	0.30757		270508	0.176275	0.405189	0.172123
277432	0.205973	0.594056	0.309727		224859	0.579789	0.230354	0.173579
295010	0.981481	0.169368	0.316487		225400	0.0620897	0.0874821	0.174102
218761	0.695436	0.461519	0.318302		281118	0.525663	0.774955	0.177779
223629	0.843125	0.487124	0.320611		threonicacid	0.739	0.325549	0.178178
methionine	0.755456	0.240341	0.321286		xanthine	0.373633	0.714349	0.178638
citricacid	0.921307	0.226981	0.321911		trehalose	0.951031	0.801611	0.179496
294998	0.891898	0.146178	0.324516		kynurenine	0.147493	0.495885	0.179519
202664	0.179618	0.209983	0.325662		glutaricacid	0.00291396	0.397851	0.180831
2deoxyerythritolNIST	0.52011	0.416928	0.32768		arachidicacid	0.235211	0.92177	0.184764
204426	0.380957	0.630323	0.329901		199203	0.320021	0.574508	0.185751
fumaricacid	0.989482	0.971375	0.331982		225539	0.82293	0.414785	0.189033
225262	0.472794	0.0753853	0.332301		2hydroxybutanoicacid	0.478639	0.626024	0.192238
1monoolein	0.554099	0.774312	0.334897		fucoserhamnose	0.127844	0.643558	0.192689
232366	0.352235	0.0649403	0.337032		2phenylpropanolNIST	0.091838	0.780527	0.201608
225386	0.725472	0.506745	0.337935		threitol	0.163518	0.396535	0.212108
241279	0.509136	0.767799	0.338453		270431	0.114168	0.314345	0.213913
224035	0.848968	0.18638	0.338553		betamannosylglycerate	0.157092	0.314771	0.216189
202572	0.758747	0.338806	0.340425		213005	0.389241	0.942149	0.21675
220009	0.187455	0.820533	0.340945		233005	0.812117	0.533879	0.217962
268469	0.851291	0.710203	0.342094		225398	0.796674	0.560653	0.220544
303832	0.102393	0.374073	0.351677		299086	0.861921	0.282982	0.222435
226852	0.359971	0.00559509	0.351744		urea	0.553682	0.166196	0.224606
224794	0.161507	0.169025	0.352886		citricacid	0.891027	0.353017	0.226499
273944	0.886746	0.150297	0.355769		stearicacid	0.370737	0.139185	0.226922
NacetylDmannosamine	0.861474	0.420781	0.356411		23dihydroxybutanoicacidNIST	0.251746	0.954375	0.233042
211979	0.290149	0.259289	0.358489		quinicacid	0.178146	0.318642	0.233709
dihydroabieticacid	0.349682	0.0159101	0.35923		232366	0.0216824	0.994564	0.235599
213143	0.316649	0.382328	0.36826		271416	0.583709	0.190539	0.237245
213733	0.771832	0.0391885	0.371824		223830	0.0661161	0.0816479	0.241435
maleimide	0.0892003	0.126897	0.373116		268329	0.867951	0.354596	0.246808
268445	0.726324	0.388647	0.373306		225431	0.100268	0.327563	0.249795
233287	0.0768172	0.142124	0.376802		226280	0.985492	0.0757754	0.24996
223506	0.362005	0.66228	0.376818		225403	0.570049	0.348333	0.2508
223566	0.0185251	0.318237	0.378629		glutamine	0.911478	0.018353	0.256451
270003	0.99749	0.52915	0.380736		taurine	0.410975	0.952746	0.258302
sorbitol	0.357394	0.41356	0.383548		218951	0.265361	0.0818592	0.259275
2hydroxybutanoicacid	0.902063	0.457111	0.389464		212657	0.984145	0.153833	0.261056
213005	0.0186004	0.688159	0.394608		Nmethylalanine	0.626574	0.668085	0.263512
223500	0.381044	0.899683	0.396224		222099	0.784651	0.624845	0.26425
ribose	0.923021	0.959213	0.400763		273784	0.151044	0.0873358	0.266401
288822	0.952817	0.883514	0.40816		281134	0.0457709	0.364853	0.266472
301825	0.732473	0.864365	0.409078		gluconicacid	0.308929	0.553792	0.267199
225391	0.20009	0.0522945	0.410451		218597	0.151744	0.980897	0.26936
300882	0.435144	0.564564	0.411288		238320	0.134931	0.490546	0.270732
glucose	0.282411	0.892408	0.422387		202599	0.246329	0.438159	0.271191
216428	0.110783	0.308827	0.426335		hypoxanthine	0.0878701	0.721851	0.274349
228919	0.177427	0.0678166	0.428822		phosphoricacid	0.925268	0.851003	0.275392
268709	0.83627	0.180936	0.428861		lignocericacid	0.564348	0.900181	0.276548
268585	0.72505	0.518865	0.434608		218766	0.30443	0.636473	0.27686
15anhydroglucitol	0.577263	0.126687	0.437208		212208	0.872737	0.859255	0.283131
241881	0.248965	0.236955	0.438238		methionine	0.0221409	0.161507	0.285892
213155	0.943755	0.473159	0.441308		295226	0.38264	0.797587	0.29017
236953	0.97156	0.98773	0.443522		241881	0.382654	0.842436	0.293432
hydroxycarbamateNIST	0.415009	0.207423	0.445084		223778	0.029698	0.254442	0.295788
229203	0.464603	0.736655	0.453189		225885	0.246811	0.0679955	0.299776
inositol4monophosphate	0.708118	0.229154	0.453423		alphaketoglutaricacid	0.378934	0.186082	0.304053
2phenylpropanolNIST	0.585101	0.927843	0.459441		211972	0.201908	0.423282	0.309449
282690	0.252998	0.191622	0.462758		267654	0.940487	0.0584441	0.311581
hydroxylamine	0.176699	0.0102336	0.463343		glycerol	0.0106144	0.00865373	0.315444
pyrophosphate	0.699231	0.972274	0.464134		241647	0.0357794	0.660546	0.316746
272698	0.581274	0.70887	0.464522		biuret	0.604537	0.29745	0.319048
270407	0.562367	0.150551	0.469878		oleicacid	0.655011	0.0135132	0.319755
223521	0.410149	0.564883	0.472142		267805	0.601949	0.308535	0.321586
erythronicacidlactone	0.0315256	0.389816	0.472621		222050	0.160484	0.237989	0.322901
fucoserhamnose	0.129001	0.10823	0.472889		271405	0.0153198	0.296436	0.325219
331132	0.318386	0.833404	0.475712		1monostearin	0.0536368	0.512672	0.326479
301399	0.801564	0.430287	0.477657		223519	0.703565	0.635808	0.331484
225403	0.127766	0.247766	0.47879		269146	0.65824	0.239765	0.332303
267654	0.281032	0.403244	0.480029		conduritolbetaepoxide	0.880706	0.806672	0.332461
213526	0.186392	0.577147	0.483604		223935	0.125266	0.574947	0.333346
benzoicacid	0.381103	0.10484	0.483627		glycerolbetaphosphate	0.667168	0.335884	0.333596
348378	0.424677	0.0434266	0.48484		salicylicacid	0.11145	0.838937	0.342792
36anhydrogalactose	0.378431	0.402574	0.485669		azelaicacid	0.00475696	0.0959807	0.343847
xylitol	0.352882	0.714097	0.485714		pseudouridine	0.0435377	0.387352	0.349691
223675	0.679492	0.361337	0.486764		273952	0.271967	0.365139	0.350111
hypoxanthine	0.13197	0.285455	0.489099		211902	0.203921	0.63606	0.359457
tocopherolalpha	0.847161	0.126612	0.490458		280051	0.920681	0.17339	0.360754
241310	0.209099	0.213375	0.490689		281907	0.281992	0.838273	0.371848
uricacid	0.210905	0.0657751	0.491066		225427	0.0452892	0.378374	0.37299
225486	0.0134066	0.904896	0.496101		227367	0.672943	0.377094	0.373971
azelaicacid	0.628846	0.527068	0.500266		288019	0.197553	0.374452	0.375428
cysteineglycine	0.319528	0.0457195	0.500966		ribitol	0.326921	0.0435015	0.379285
228885	0.865008	0.682013	0.503845		227352	0.894813	0.837323	0.379803
268328	0.494686	0.687679	0.504953		330601	0.522923	0.0566197	0.381663
206604	0.324947	0.840107	0.508961		threonine	0.278308	0.487886	0.382417
310006	0.158577	0.106072	0.511781		204344	0.679043	0.988501	0.382752
betamannosylglycerate	0.715339	0.140666	0.512269		225555	0.618135	0.962458	0.382868
isoleucine	0.820897	0.10843	0.512371		202664	0.0963556	0.398191	0.385144
199650	0.922024	0.0883436	0.516854		glucuronicacid	0.806377	0.662892	0.385465
223618	0.685283	0.852718	0.518348		225486	0.437868	0.532298	0.385727
glucose6phosphate	0.248805	0.30865	0.519109		tryptophan	0.155982	0.399601	0.390895
218951	0.735309	0.613968	0.519208		224907	0.997006	0.705801	0.393275
proline	0.90062	0.141157	0.522625		200914	0.215014	0.0057559	0.394668
225449	0.0891266	0.677562	0.524328		arachidonicacid	0.516158	0.908142	0.395046
273447	0.804575	0.489369	0.524528		hydrocinnamicacid	0.457709	0.549428	0.398596
199777	0.475135	0.694118	0.525671		228528	0.271903	0.210167	0.40148
200914	0.542985	0.161805	0.529004		225548	0.128848	0.839943	0.40921
227017	0.725904	0.935719	0.529032		224627	0.760013	0.268154	0.413985
glutaricacid	0.315218	0.717591	0.530846		223566	0.00580721	0.306062	0.414422
278207	0.264209	0.175416	0.534344		233287	0.630803	0.467938	0.414501
295269	0.283645	0.637447	0.538229		228612	0.714829	0.603034	0.417818
312289	0.166325	0.0370859	0.538568		273447	0.00826289	0.526534	0.417925
270506	0.979228	0.558162	0.540309		268506	0.933142	0.936736	0.420393
225446	0.290289	0.707889	0.541231		erythrose	0.875387	0.266453	0.421775
223625	0.0249842	0.185525	0.542334		225481	0.121471	0.150296	0.426529
levoglucosan	0.502162	0.767462	0.542604		226845	0.747439	0.175236	0.428
274531	0.578672	0.305696	0.545432		200906	0.451511	0.0156233	0.431757
280564	0.629119	0.410284	0.546105		223521	0.818891	0.0284442	0.438098
225405	0.00575924	0.124555	0.546174		271143	0.517878	0.71667	0.438421
behenicacid	0.938856	0.193921	0.547179		guanosine	0.137748	0.554036	0.439434
222050	0.081769	0.0352904	0.547789		36anhydrogalactose	0.210878	0.402855	0.440681
217797	0.197331	0.914467	0.548695		tyrosine	0.773815	0.907232	0.442394
268313	0.791329	0.897399	0.549771		267808	0.152969	0.706604	0.445735
227626	0.0419027	0.166833	0.552344		cellobiose	0.440971	0.622876	0.447051
241590	0.920599	0.775176	0.553229		223973	0.845256	0.673946	0.448801
268306	0.289859	0.834202	0.554313		217797	0.325536	0.474773	0.452068
guanosine	0.549678	0.0567229	0.557818		202572	0.818635	0.181435	0.452095
213253	0.207452	0.183694	0.56057		inositolallo	0.917663	0.469657	0.455114
biuret	0.430786	0.650087	0.561868		225397	0.0160679	0.0747955	0.456079
295226	0.716144	0.261442	0.562299		xylitol	0.353051	0.717917	0.460458
273236	0.758652	0.750213	0.563892		228919	0.0671521	0.697357	0.46173
269259	0.746771	0.147711	0.564527		208723	0.820482	0.034438	0.470654
200427	0.46327	0.837774	0.566068		224035	0.196414	0.473229	0.478624
225397	0.821305	0.0826999	0.568255		330991	0.419928	0.34289	0.479593
268365	0.255974	0.0277083	0.569004		268083	0.895572	0.340038	0.482364
212657	0.254599	0.454632	0.575835		226303	0.405689	0.310548	0.483964
214685	0.0165201	0.262389	0.576637		270407	0.282965	0.580777	0.484823
223836	0.0928118	0.0214382	0.57804		sorbitol	0.513588	0.344838	0.485071
225448	0.161363	0.0342434	0.580544		231947	0.990747	0.550001	0.489364
287414	0.520275	0.364636	0.585235		241279	0.913191	0.929204	0.495417
226935	0.566239	0.782944	0.589548		2aminoadipicacid	0.630968	0.121362	0.496262
225423	0.112089	0.212598	0.592616		199794	0.386053	0.877265	0.497573
300865	0.729486	0.339078	0.593495		225393	0.0363728	0.195987	0.498279
310078	0.144416	0.936582	0.599271		270086	0.433983	0.700709	0.499108
268308	0.525982	0.564171	0.602058		300920	0.268086	0.312626	0.507537
glycerolalphaphosphate	0.71646	0.0436366	0.604945		isolinoleicacidNIST	0.557597	0.599811	0.507645
oxoproline	0.440269	0.986041	0.611078		225405	0.192487	0.327938	0.508126
231947	0.139283	0.267654	0.612291		capricacid	0.958198	0.634028	0.508985
223531	0.770459	0.735572	0.613456		228143	0.333493	0.0592202	0.517827
226851	0.033821	0.092261	0.620586		glucose6phosphate	0.727991	0.678554	0.519804
281907	0.0500711	0.741298	0.620987		glucose	0.449141	0.731826	0.523435
225393	0.723207	0.158687	0.6259		223597	0.623858	0.753199	0.524334
225398	0.200673	0.274889	0.632324		272849	0.251855	0.483814	0.52625
223871	0.255146	0.610716	0.63484		elaidicacid	0.123962	0.0561035	0.52939
228911	0.258886	0.583732	0.638607		2deoxyribonicacid	0.852427	0.716122	0.530236
pseudouridine	0.351616	0.029319	0.639314		15anhydroglucitol	0.107303	0.596511	0.531018
oxalicacid	0.342731	0.10398	0.640669		arabitol	0.052523	0.599213	0.534519
kynurenine	0.0430768	0.50996	0.641372		asparagine	0.784828	0.2327	0.541934
271416	0.43125	0.615103	0.64244		225415	0.0840977	0.593443	0.542688
295066	0.908766	0.806435	0.644323		240432	0.698484	0.553509	0.547229
225401	0.109421	0.463397	0.646824		cysteine	0.234842	0.0367222	0.548601
291025	0.726318	0.0351619	0.650702		valine	0.0894894	0.662796	0.561052
273598	0.860692	0.566987	0.657122		281216	0.25558	0.431015	0.568741
inositolmyo	0.973403	0.000908933	0.658335		223675	0.960416	0.546508	0.576429
aminomalonicacid	0.0369045	0.955979	0.658592		226064	0.0376506	0.809693	0.578178
269157	0.767758	0.89183	0.663561		3aminoisobutyricacid	0.105802	0.105037	0.590799
306152	0.267704	0.721149	0.667723		211979	0.732371	0.141263	0.592355
281134	0.456645	0.564234	0.669844		cystine	0.442935	0.538501	0.593087
threitol	0.81794	0.0011522	0.675139		223629	0.854013	0.439846	0.593848
23dihydroxybutanoicacidNIST	0.437075	0.0222041	0.676704		225414	0.207742	0.290013	0.594241
268340	0.0226977	0.684567	0.679393		282690	0.0872567	0.475591	0.600258
serine	0.482884	0.0293341	0.69248		295010	0.975344	0.615834	0.600558
199239	0.518194	0.501169	0.69431		glycine	0.839915	0.0665977	0.603055
betaalanine	0.023016	0.232872	0.698825		tocopherolalpha	0.12108	0.0864686	0.603512
glucuronicacid	0.483274	0.0199803	0.703509		oxalicacid	0.25876	0.238779	0.605611
quinicacid	0.264142	0.142524	0.703595		levoglucosan	0.137168	0.933422	0.606358
223973	0.844084	0.0115038	0.706487		225391	0.0123805	0.0785224	0.610443
199942	0.449592	0.771827	0.707713		199777	0.362828	0.872512	0.611415
226303	0.497608	0.918034	0.711878		300882	0.722934	0.693067	0.612062
glycine	0.508719	0.808897	0.714664		241087	0.20383	0.638941	0.627297
200429	0.0309005	0.722953	0.719733		225434	0.00633928	0.123445	0.633675
331266	0.771163	0.230119	0.726852		sucrose	0.394812	0.516187	0.634543
199794	0.988648	0.691416	0.727926		adipicacid	0.0154941	0.0608601	0.634936
274206	0.0410517	0.790478	0.728435		aminomalonicacid	0.497596	0.141469	0.635392
301006	0.658002	0.381579	0.72885		lysine	0.733454	0.737343	0.636091
268506	0.336514	0.27737	0.729986		glycerol3galactoside	0.0383326	0.0931335	0.645006
269160	0.929624	0.665718	0.73233		226851	0.969153	0.391033	0.645853
glycericacid	0.841802	0.562079	0.732395		2deoxyerythritolNIST	0.598588	0.71418	0.647369
taurine	0.240272	0.896486	0.732453		225401	0.725847	0.65043	0.652426
223830	0.182153	0.299783	0.734444		223500	0.453127	0.508868	0.654318
218766	0.840902	0.495809	0.738382		229203	0.235091	0.877554	0.655363
223505	0.153932	0.424934	0.742272		223513	0.899656	0.727151	0.658482
228612	0.478214	0.305584	0.745312		293097	0.914606	0.399192	0.67156
ribitol	0.955825	0.830741	0.745981		223497	0.506226	0.45816	0.672271
241572	0.0525884	0.334519	0.749746		226070	0.735886	0.469077	0.679772
citrulline	0.0150064	0.085078	0.758606		2hydroxyglutaricacid	0.0210023	0.267641	0.680282
222169	0.274592	0.0859006	0.758845		benzoicacid	0.361683	0.244317	0.680986
225430	0.684125	0.15249	0.760288		225449	0.0122098	0.103725	0.681064
281926	0.276454	0.399196	0.762005		fumaricacid	0.0512489	0.405213	0.681243
220010	0.159709	0.21871	0.763242		269151	0.073245	0.969471	0.68559
217838	0.513114	0.0701456	0.769134		223509	0.135203	0.262128	0.689972
224859	0.25347	0.578516	0.774587		219507	0.457225	0.875715	0.697468
226070	0.0617898	0.33746	0.774867		199640	0.489604	0.870014	0.699834
270508	0.813751	0.867092	0.775332		glycerolalphaphosphate	0.519337	0.943548	0.702512
lignocericacid	0.634872	0.994607	0.775436		199653	0.532511	0.134227	0.703038
227761	0.861978	0.688883	0.777389		creatinine	0.4147	0.922429	0.704705
223509	0.396383	0.0784569	0.779197		5methoxytryptamine	0.232324	0.6543	0.704782
isothreonicacid	0.693214	0.00185787	0.783255		arginineornithine	0.586688	0.37242	0.707416
267884	0.128627	0.0616011	0.785042		276947	0.180301	0.268256	0.711952
199640	0.275132	0.0157891	0.785377		isoleucine	0.0629283	0.702263	0.716322
241087	0.650174	0.857372	0.785607		231031	0.0445094	0.0928846	0.716544
glycolicacid	0.769007	0.471362	0.786875		273236	0.944239	0.408119	0.718103
211965	0.248085	0.93523	0.791081		213960	0.00797945	0.689124	0.718207
226845	0.338734	0.839468	0.792562		301825	0.983556	0.473736	0.718962
211972	0.68677	0.200823	0.795972		211382	0.00861693	0.582732	0.723181
228528	0.452492	0.253109	0.798288		isothreonicacid	0.14542	0.603411	0.730533
225415	0.267208	0.875389	0.79897		223548	0.737625	0.143464	0.732604
ornithine	0.310459	0.129946	0.800856		281910	0.0165723	0.410599	0.733892
isolinoleicacidNIST	0.482009	0.325025	0.801604		206604	0.46128	0.420978	0.733951
urea	0.245777	0.357675	0.802285		223865	0.347235	0.2914	0.735733
211382	0.593558	0.191363	0.805341		215739	0.967007	0.236568	0.736527
299159	0.66533	0.195922	0.807049		inosine	0.0552356	0.266011	0.740011
273619	0.99974	0.598172	0.810556		289052	0.0656967	0.443272	0.745662
inulobiose	0.661136	0.195119	0.812125		200411	0.501497	0.67809	0.751217
hydrocinnamicacid	0.0173392	0.286469	0.812399		231674	0.338234	0.989478	0.751402
arachidicacid	0.0416942	0.788378	0.816031		277432	0.211509	0.488977	0.753097
281118	0.319485	0.786513	0.819258		inositolmyo	0.920521	0.473546	0.764086
233005	0.379572	0.564556	0.823136		uricacid	0.44856	0.978594	0.765631
236740	0.7527	0.597946	0.826268		241455	0.00799302	0.115673	0.769131
270086	0.0146026	0.138587	0.82755		225423	0.0560699	0.0772015	0.770977
289052	0.312071	0.536426	0.832557		213193	0.163887	0.621687	0.778859
arginineornithine	0.243587	0.142208	0.834833		succinicacid	0.991806	0.270323	0.78071
200521	0.0590371	0.365976	0.835035		281131	0.245531	0.742668	0.781931
199786	0.320229	0.50517	0.837306		223618	0.927442	0.304515	0.786565
231674	0.332864	0.234731	0.84036		299159	0.596801	0.963914	0.791109
269879	0.878453	0.934308	0.842781		222169	0.389615	0.667571	0.791559
202599	0.652195	0.143392	0.84356		208845	0.87904	0.0213339	0.794007
241455	0.544692	0.746917	0.84955		palmiticacid	0.486593	0.171269	0.797396
225431	0.819974	0.281887	0.855793		242405	0.669889	0.878674	0.801087
223778	0.799089	0.93184	0.85581		226852	0.432564	0.712609	0.802227
227367	0.50229	0.785454	0.855922		glycericacid	0.483549	0.823066	0.804221
224627	0.124096	0.434486	0.856186		231850	0.31943	0.967036	0.805534
asparagine	0.0754303	0.898698	0.857569		aconiticacid	0.622183	0.983931	0.808537
278515	0.460116	0.999351	0.857926		227626	0.140074	0.635826	0.811911
methanolphosphate	0.664059	0.0401133	0.859042		210286	0.0550715	0.694144	0.814909
224571	0.413901	0.282911	0.861971		arachidonicacidisomer	0.717183	0.0864521	0.815314
238281	0.63268	0.946335	0.868287		maltose	0.671475	0.233324	0.81858
223935	0.830447	0.335966	0.870343		pelargonicacid	0.0460675	0.440116	0.819953
trehalose	0.00922238	0.198541	0.877267		220177	0.828338	0.55959	0.821245
231850	0.182472	0.00220243	0.88346		199650	0.0815946	0.951555	0.822837
280051	0.134606	0.825795	0.887132		236890	0.652003	0.892196	0.831378
200411	0.25257	0.904721	0.889191		299218	0.894385	0.928114	0.832842
240432	0.856975	0.62789	0.890014		310006	0.937896	0.843385	0.839554
217784	0.553444	0.246702	0.893147		225430	0.0492823	0.688653	0.840963
268347	0.916189	0.223231	0.893723		228911	0.880842	0.99886	0.841103
200466	0.221271	0.114963	0.897972		274531	0.937235	0.743317	0.843353
203786	0.138891	0.112245	0.899035		monopalmitin1glyceride	0.366437	0.0318474	0.847561
204344	0.0920346	0.0729986	0.904229		273984	0.875998	0.595997	0.856066
223191	7.6747e-05	0.00324659	0.904409		indole3lactate	0.830373	0.807073	0.85744
226280	0.345858	0.937715	0.906012		203227	0.00293215	0.76312	0.858184
conduritolbetaepoxide	0.186039	0.00435405	0.906021		312289	0.680658	0.588549	0.861053
acetophenoneNIST	0.431775	0.33887	0.910632		lauricacid	0.756823	0.0628527	0.864285
226064	0.73077	0.557185	0.913302		277188	0.393922	0.492159	0.867681
211902	0.422984	0.517082	0.915555		220010	0.267685	0.853681	0.870252
223647	0.473009	0.265229	0.915732		204426	0.789131	0.133528	0.876877
269331	0.347776	0.954489	0.91752		213697	0.0306802	0.899076	0.877249
225481	0.36671	0.588174	0.917748		223625	0.0155543	0.0836746	0.879326
2ketoisocaproicacid	0.02231	0.00877808	0.92348		226850	0.00457265	0.799611	0.879497
208723	0.493478	0.53304	0.926971		223634	0.649575	0.798134	0.881511
phosphoethanolamine	0.571478	0.0976657	0.928864		331132	0.254851	0.193435	0.886707
2hydroxyglutaricacid	0.469656	0.914093	0.933224		fructose	0.753528	0.846847	0.887504
300920	0.766145	0.576978	0.947828		301327	0.919676	0.86861	0.889821
213960	0.702031	0.0365867	0.949107		methylhexadecanoicacid	0.996039	0.0419757	0.890233
202571	0.845653	0.933132	0.949325		225386	0.0116838	0.115877	0.893108
pelargonicacid	0.643677	0.560234	0.95007		199942	0.0618199	0.206041	0.894751
268329	0.220024	0.643151	0.951699		295269	0.904668	0.878294	0.895577
224849	0.636881	0.239954	0.953699		myristicacid	0.40961	0.0528567	0.896276
225427	0.135643	0.0720851	0.955117		204425	0.916406	0.900881	0.896579
227280	0.0485148	0.206937	0.955122		palmitoleicacid	0.092376	0.0869646	0.898216
268483	0.864347	0.594177	0.956308		227761	0.507994	0.606137	0.899487
237237	0.478948	0.457683	0.957426		241590	0.0155379	0.396792	0.901469
cystine	0.122006	0.981663	0.957708		oxoproline	0.505031	0.109159	0.904848
225539	0.408506	0.649558	0.958726		268365	0.474702	0.0405756	0.909325
270351	0.103265	0.339324	0.961034		ornithine	0.49458	0.390604	0.911312
erythritol	0.219507	1.62785e-05	0.961925		glutamicacid	0.0653168	0.855395	0.914383
301327	0.903807	0.500032	0.965466		201005	0.92512	0.265844	0.937512
benzylalcohol	0.101698	0.0423555	0.969078		199239	0.00471917	0.75087	0.941034
204425	0.939147	0.78018	0.9727		2ketoisocaproicacid	0.779239	0.3232	0.947263
223865	0.630213	0.955837	0.973964		199786	0.767157	0.586208	0.948085
228583	0.215852	0.108373	0.97671		270351	0.583628	0.11355	0.948559
228809	0.893275	0.915592	0.977322		280564	0.623427	0.528695	0.954375
218597	0.478392	0.271889	0.977888		295066	0.541187	0.867644	0.955715
210904	0.624029	0.225536	0.979129		inulobiose	0.208411	0.638839	0.964541
219507	0.355833	0.016318	0.979835		301006	0.732682	0.49919	0.972551
272849	0.356016	0.402122	0.981157		4hydroxyproline	0.0393275	0.436541	0.979945
215682	0.0947861	0.376128	0.981737		214685	0.00547371	0.198914	0.981458
208845	0.576033	0.7899	0.982919		310078	0.648726	0.106695	0.989271
cellobiose	0.212025	0.085034	0.983804		methioninesulfoxide	0.994643	0.946736	0.989305
281874	0.641314	0.548458	0.984468		213143	0.110021	0.246411	0.992358
271405	0.659735	0.589194	0.988315		linoleicacid	0.826164	0.0489981	0.993168
1monostearin	0.742821	0.788432	0.996675		237237	0.315447	0.11513	0.994357
213697	0.061169	0.714212	0.999401		uridine	0.585301	0.190967	0.998113
242405	0.433395	0.0718599	0.999974		behenicacid	0.746621	0.456226	0.999057
