# Supplementary material for: Systemic Metabolomic Changes in Blood Samples of Lung Cancer Patients Identified by Gas Chromatography Time-of-Flight Mass Spectrometry
Source: Metabolites. 2015 Apr 9;5(2):192–210. doi: 10.3390/metabo5020192 (PMC4495369; doi:10.3390/metabo5020192)
Supplement: Supplementary file 1 [file metabolites-05-00192-s001.zip › metabolites-73665-supplementary-final/Supplemental Table S2_with KEGG.xlsx]

## Sheet: Sheet1
Supplemental Table S2
					Study 1 (FHCRC)						Study 2 (UC Davis)
Metabolite	BB name	KEGG	PubChem	InChI key	Mean Cancer	Mean Control	Fold (Cancer/Control)	Raw p-value		Metabolite	Mean Cancer	Mean Control	Fold (Cancer/Control)	Raw p-value
xyluloseNIST	xylulose NIST	C00310	5289590	ZAQJHHRNXZUBTE-WUJLRWPWSA-N	988.056	686.05	1.44021	0.133577		xyluloseNIST	719.818	938.364	0.767099	0.00444723
xylose	xylose	C00181	6027	SRBFZHDQGSBBOR-LECHCGJUSA-N	6184.67	3703.45	1.66997	0.249425		xylose	3302.82	6454.64	0.511697	0.0542661
xylitol	xylitol	n/a	6912	HEBKCHPVOIAQTA-NGQZWQHPSA-N	1208.11	1027.75	1.17549	0.485714		xylitol	1008.18	1218.18	0.827612	0.460458
xanthine	xanthine	C00385	1188	LRFVTYWOQMYALW-UHFFFAOYSA-N	571.722	417.15	1.37054	0.108836		xanthine	438.636	541.818	0.809564	0.178638
valine	valine	C00183	6287	KZSNJWFQEVHDMF-BYPYZUCNSA-N	309111	359574	0.859659	0.0753408		valine	321619	349721	0.919647	0.561052
uridine	uridine	C00299	6029	DRTQHJPVMGBUCF-XVFCMESISA-N	234.444	215.25	1.08917	0.278292		uridine	218	230.727	0.944838	0.998113
uricacid	uric acid	C00366	1175	LEHOTFFKMJEONL-UHFFFAOYSA-N	83863.4	84542.4	0.991968	0.491066		uricacid	84488.1	83953.5	1.00637	0.765631
urea	urea	C00086	1176	XSQUKJJJFZCRTK-UHFFFAOYSA-N	620351	630235	0.984317	0.802285		urea	666718	584389	1.14088	0.224606
tyrosine	tyrosine	C00082	6057	OUYCCCASQSFEME-QMMMGPOBSA-N	134943	148723	0.907344	0.255881		tyrosine	137604	146787	0.937435	0.442394
tryptophan	tryptophan	C00078	6305	QIVBCDIJIAJPQS-VIFPVBQESA-N	121513	143383	0.847474	0.00508079		tryptophan	126621	139426	0.90816	0.390895
trehalose	trehalose	C01083	7427	HDTRYLNUVZCQOY-LIZSDCNHSA-N	758.5	742.55	1.02148	0.877267		trehalose	865.091	635	1.36235	0.179496
trans4hydroxyproline	trans-4-hydroxyproline	C01157	5810	PMMYEEVYMWASQN-DMTCNVIQSA-N	1730.89	2104.95	0.822295	0.0513287		trans4hydroxyproline	2208.45	1647.18	1.34075	0.0902604
tocopherolalpha	tocopherol alpha	C02477	14985	GVJHHUAWPYXKBD-IEOSBIPESA-N	13260	14672.2	0.90375	0.490458		tocopherolalpha	14255.5	13751.1	1.03668	0.603512
threonine	threonine	C00188	6288	AYFVYJQAPQTCCC-GBXIJSLDSA-N	87262.6	101121	0.862956	0.118915		threonine	91013.4	98098.9	0.927771	0.382417
threonicacid	threonic acid	C01620	439535	JPIJQSOTBSSVTP-UHFFFAOYSA-N	13104.7	18193.8	0.720287	0.060806		threonicacid	13327.1	18239.3	0.730681	0.178178
threitol	threitol	n/a	169019	UNXHWFMMPAWVPI-QWWZWVQMSA-N	1812.11	1618.4	1.11969	0.675139		threitol	1619.73	1800.64	0.89953	0.212108
taurine	taurine	C00245	1123	XOAAWQZATWQOTB-UHFFFAOYSA-N	19996.1	19441.2	1.02855	0.732453		taurine	17391.7	22016.3	0.789949	0.258302
sucrose	sucrose	C00089	5988	CZMRCDWAGMRECN-UGDNZRGBSA-N	646.722	1363.2	0.474415	0.290885		sucrose	895.727	1151.91	0.777602	0.634543
succinicacid	succinic acid	C00042	1110	KDYFGRWQOYBRFD-UHFFFAOYSA-N	2800.17	3042.3	0.920411	0.273328		succinicacid	2912.91	2942.27	0.99002	0.78071
stearicacid	stearic acid	C01530	5281	QIQXTHQIDYTFRH-UHFFFAOYSA-N	273421	237344	1.152	0.069186		stearicacid	275601	233265	1.18149	0.226922
sorbitol	sorbitol	C00794	5780	FBPFZTCFMRRESA-JGWLITMVSA-N	3040.22	3537	0.859548	0.383548		sorbitol	3540.18	3063.27	1.15569	0.485071
serine	serine	C00065	5951	MTCFGRXMJLQNBG-REOHCLBHSA-N	97409.6	97484.7	0.99923	0.69248		serine	81830.9	113067	0.723736	0.0104012
salicylicacid	salicylic acid	C00805	338	YGSDEFSMJLZEOE-UHFFFAOYSA-N	12247.4	11435.2	1.07103	0.262531		salicylicacid	3811.91	19827.8	0.192251	0.342792
ribose	ribose	C00121	5779	HMFHBZSHGGEWLO-SOOFDHNKSA-N	1417.67	1050.5	1.34952	0.400763		ribose	949.273	1499.36	0.633117	0.0134633
ribitol	ribitol	C00474	827	HEBKCHPVOIAQTA-UHFFFAOYSA-N	765.722	789.9	0.969391	0.745981		ribitol	711.091	845.818	0.840714	0.379285
quinicacid	quinic acid	C00296	6508	AAWZDTNXLSGCEK-LNVDRNJUSA-N	1520.83	1257.5	1.20941	0.703595		quinicacid	1264.91	1499.73	0.843426	0.233709
pyrophosphate	pyrophosphate	C00013	1023	XPPKVPWEQAFLFU-UHFFFAOYSA-N	1241.78	1471.55	0.843857	0.464134		pyrophosphate	1431.82	1293.64	1.10682	0.108681
pseudouridine	pseudo uridine	C02067	15047	PTJWIQPHWPFNBW-GBNDHIKLSA-N	4669.61	4566.15	1.02266	0.639314		pseudouridine	5089.18	4141.18	1.22892	0.349691
propane13diolNIST	propane-1,3-diol NIST	C02457	10442	YPFDHNVEDLHUCE-UHFFFAOYSA-N	14301.7	12407.4	1.15268	0.186802		propane13diolNIST	14474.5	12135.3	1.19276	0.00149577
proline	proline	C00148	145742	ONIBWKKTOPOVIA-BYPYZUCNSA-N	260510	280748	0.927916	0.522625		proline	216131	326193	0.662586	0.0166121
phosphoricacid	phosphoric acid	C00009	1004	NBIIXXVUZAFLBC-UHFFFAOYSA-N	365080	334435	1.09163	0.115759		phosphoricacid	365107	332796	1.09709	0.275392
phosphoethanolamine	phosphoethanolamine	C00346	1015	SUHOOTKUPISOBE-UHFFFAOYSA-N	1214.78	1142.3	1.06345	0.928864		phosphoethanolamine	1087.55	1265.45	0.859411	0.116059
phenylalanine	phenylalanine	C00079	6140	COLNVLDHVKWLRT-QMMMGPOBSA-N	70127.2	59673.9	1.17517	0.0186438		phenylalanine	60191.5	69059.6	0.871587	0.0468109
pelargonicacid	pelargonic acid	C01601	8158	FBUKVWPVBMHYJY-UHFFFAOYSA-N	34173.4	34539.3	0.989405	0.95007		pelargonicacid	33678.6	35053.4	0.960782	0.819953
palmitoleicacid	palmitoleic acid	C08362	445638	SECPZKHBENQXJG-FPLPWBNLSA-N	10490.8	5624.1	1.86533	0.088244		palmitoleicacid	9374.27	6484.18	1.44571	0.898216
palmiticacid	palmitic acid	C00249	985	IPCSVZSSVZVIGE-UHFFFAOYSA-N	53763.1	41292.8	1.30199	0.0471399		palmiticacid	50740.1	43659.4	1.16218	0.797396
oxoproline	oxoproline	C01879	7405	ODHCTXKNWHHXJC-VKHMYHEASA-N	201698	197444	1.02154	0.611078		oxoproline	195323	203595	0.959371	0.904848
oxalicacid	oxalic acid	C00209	971	MUBZPKHOEPUJKR-UHFFFAOYSA-N	48235.1	50490.6	0.955327	0.640669		oxalicacid	50486.8	48357.8	1.04403	0.605611
ornithine	ornithine	C00077	6262	AHLPHDHHMVZTML-BYPYZUCNSA-N	145809	143029	1.01944	0.800856		ornithine	143617	145075	0.989951	0.911312
oleicacid	oleic acid	C00712	445639	ZQPPMHVWECSIRJ-KTKRTIGZSA-N	15337.9	9391.95	1.63309	0.126596		oleicacid	12571.5	11845.2	1.06131	0.319755
octadecanol	octadecanol	D01924	8221	GLDOVTGHNKAZLK-UHFFFAOYSA-N	1579.78	1213.75	1.30157	0.0902421		octadecanol	1627.64	1146.45	1.41971	0.0286091
Nmethylalanine	N-methylalanine	C02721	5288725	GDFAOVXKHJXLEI-VKHMYHEASA-N	21216.8	26237.8	0.808632	0.065984		Nmethylalanine	21672.2	26046.3	0.832065	0.263512
NacetylDmannosamine	N-acetyl-D-mannosamine	C00645	65150	MBLBDJOUHNCFQT-WCTZXXKLSA-N	255.556	278.25	0.918439	0.356411		NacetylDmannosamine	260.727	274.182	0.950928	0.153847
myristicacid	myristic acid	C06424	11005	TUNFSRHWOTWDNC-UHFFFAOYSA-N	4762.39	3867.2	1.23148	0.225706		myristicacid	4617.45	3964.82	1.16461	0.896276
monopalmitin1glyceride	monopalmitin-1-glyceride	n/a	14900	QHZLMUACJMDIAE-UHFFFAOYSA-N	742.278	500.6	1.48278	0.0677326		monopalmitin1glyceride	664.455	565.636	1.1747	0.847561
methylhexadecanoicacid	methylhexadecanoic acid	n/a	10465	KEMQGTRYUADPNZ-UHFFFAOYSA-N	6680.5	5642.4	1.18398	0.0785926		methylhexadecanoicacid	6415.09	5853.27	1.09598	0.890233
methioninesulfoxide	methionine sulfoxide	C02989	158980	QEFRNWWLZKMPFJ-YGVKFDHGSA-N	4094.67	5455.55	0.750551	0.0326676		methioninesulfoxide	4847.45	4774	1.01539	0.989305
methionine	methionine	C00073	6137	FFEARJCKVFRZRR-BYPYZUCNSA-N	14725.4	16198.9	0.90904	0.321286		methionine	10998.6	20003.1	0.549847	0.285892
methanolphosphate	methanol phosphate	n/a	13130	CAAULPUQFIIOTL-UHFFFAOYSA-N	4945.44	5225.15	0.946469	0.859042		methanolphosphate	5426	4759	1.14016	0.152336
maltose	maltose	C01971	6255	GUBGYTABKSRVRQ-QUYVBRFLSA-N	1297.5	779.95	1.66357	0.0131538		maltose	1061.45	988.636	1.07366	0.81858
malicacid	malic acid	C00149	222656	BJEPYKJPYRNKOW-REOHCLBHSA-N	1463.89	1254.1	1.16728	0.0856628		malicacid	1149.09	1557.82	0.737628	0.120036
maleimide	maleimide	C07272	10935	PEEHTFAAVSWFBL-UHFFFAOYSA-N	4922.83	4454.55	1.10512	0.373116		maleimide	5598.55	3754.18	1.49128	0.00632108
lysine	lysine	C00047	5962	KDXKERNSBIXSRK-YFKPBYRVSA-N	159156	179325	0.887529	0.041985		lysine	167528	172015	0.973918	0.636091
linoleicacid	linoleic acid	C01595	5280450	OYHQOLUKZRVURQ-HZJYTTRNSA-N	5687.83	4035.35	1.4095	0.226266		linoleicacid	5261.73	4374.64	1.20278	0.993168
lignocericacid	lignoceric acid	C08320	11197	QZZGJDVWLFXDLK-UHFFFAOYSA-N	1819.39	1828.5	0.995017	0.775436		lignocericacid	1897.73	1750.73	1.08397	0.276548
levoglucosan	levoglucosan	n/a	2724705	TWNIBLMWSKIRAT-VFUOTHLCSA-N	1476.39	3014.4	0.489779	0.542604		levoglucosan	2695.55	1876.18	1.43672	0.606358
leucine	leucine	C00123	6106	ROHFNLRQFUQHCH-YFKPBYRVSA-N	175417	197484	0.888257	0.263467		leucine	158494	215569	0.735237	0.05515
lauricacid	lauric acid	C02679	3893	POULHZVOKOAJMA-UHFFFAOYSA-N	13190.8	11519.1	1.14513	0.122263		lauricacid	12947.1	11675	1.10896	0.864285
lacticacid	lactic acid	C00186	612	JVTAAEKCZFNVCJ-UHFFFAOYSA-N	380753	301909	1.26115	0.0550012		lacticacid	381850	296663	1.28715	0.108215
kynurenine	kynurenine	C00328	161166	YGPSJZOEDVAXAB-QMMMGPOBSA-N	714.444	749.9	0.95272	0.641372		kynurenine	500.455	965.818	0.518166	0.179519
isothreonicacid	isothreonic acid	n/a	151152	JPIJQSOTBSSVTP-GBXIJSLDSA-N	3336.72	3483.7	0.95781	0.783255		isothreonicacid	3438.73	3389.36	1.01456	0.730533
isolinoleicacidNIST	isolinoleic acid NIST	n/a	3931	OYHQOLUKZRVURQ-AVQMFFATSA-N	575.222	571.65	1.00625	0.801604		isolinoleicacidNIST	609.273	537.364	1.13382	0.507645
isoleucine	isoleucine	C00407	6306	AGPKZVBTJJNPAG-WHFBIAKZSA-N	109955	119694	0.918633	0.512371		isoleucine	115073	115089	0.999863	0.716322
inulobiose	inulobiose	C01711	439552	WOHYVFWWTVNXTP-TWOHWVPZSA-N	2278.11	2121.35	1.0739	0.812125		inulobiose	2180.91	2210	0.986837	0.964541
inositol4monophosphate	inositol-4-monophosphate	C03546	440043	INAPMGSXUVUWAF-GFWFORPUSA-N	447.389	425.65	1.05107	0.453423		inositol4monophosphate	484.545	387.364	1.25088	0.102296
inositolmyo	inositol myo-	C00137	892	CDAISMWEOUEBRE-UHFFFAOYSA-N	41161.4	37554.1	1.09606	0.658335		inositolmyo	38940.9	39584.6	0.983738	0.764086
inositolallo	inositol allo-	n/a	892	CDAISMWEOUEBRE-UHFFFAOYSA-N	1443.33	2340.65	0.616638	0.20274		inositolallo	1393	2438.27	0.571306	0.455114
inosine	inosine	C00294	6021	UGQMRVRMYYASKQ-KQYNXXCUSA-N	11433.9	14440.4	0.791802	0.184782		inosine	14990.1	11042.4	1.35751	0.740011
indole3lactate	indole-3-lactate	C02043	92904	XGILAAMKEQUXLS-UHFFFAOYSA-N	2058.56	2571	0.800683	0.0310544		indole3lactate	2340.64	2316.09	1.0106	0.85744
indole3acetate	indole-3-acetate	C00954	802	SEOVTRFCIGRIMH-UHFFFAOYSA-N	3614.61	3956.6	0.913565	0.177311		indole3acetate	3445.18	4144	0.831366	0.116125
hypoxanthine	hypoxanthine	C00262	790	FDGQSTZJBFJUBT-UHFFFAOYSA-N	16294.2	17261.8	0.943941	0.489099		hypoxanthine	14108.2	19498.6	0.723547	0.274349
hydroxylamine	hydroxylamine	C00192	787	AVXURJPOCDRRFD-UHFFFAOYSA-N	9695.11	8432.35	1.14975	0.463343		hydroxylamine	10725	7336.27	1.46191	0.0135655
hydroxycarbamateNIST	hydroxycarbamate NIST	n/a	18931500	DRAJWRKLRBNJRQ-UHFFFAOYSA-M	844.389	723.5	1.16709	0.445084		hydroxycarbamateNIST	927.909	633.636	1.46442	0.0339021
hydrocinnamicacid	hydrocinnamic acid	C05629	107	XMIIGOLPHOKFCH-UHFFFAOYSA-N	1108.17	1113.75	0.994987	0.812399		hydrocinnamicacid	966	1256	0.769108	0.398596
histidine	histidine	C00135	6274	HNDVDQJCIGZPNO-YFKPBYRVSA-N	30526.1	37025.4	0.824461	0.0357543		histidine	31053.5	36840.2	0.842923	0.0468013
guanosine	guanosine	C00387	6802	NYHBQMYGNKIUIF-UUOKFMHZSA-N	138.611	142.3	0.974077	0.557818		guanosine	168.727	112.364	1.50162	0.439434
glycolicacid	glycolic acid	C00160	757	AEMRFAOFKBGASW-UHFFFAOYSA-N	2792.83	2829.2	0.987146	0.786875		glycolicacid	3048.09	2575.55	1.18347	0.0663877
glycine	glycine	C00037	750	DHMQDGOQFOQNFH-UHFFFAOYSA-N	402769	437579	0.920449	0.714664		glycine	476241	365939	1.30142	0.603055
glycerolbetaphosphate	glycerol-beta-phosphate	C02979	2526	DHCLVCXQIBBOPH-UHFFFAOYSA-N	369.944	319.15	1.15916	0.278045		glycerolbetaphosphate	350.273	336.455	1.04107	0.333596
glycerolalphaphosphate	glycerol-alpha-phosphate	C00093	754	AWUCVROLDVIAJX-UHFFFAOYSA-N	10504.3	10069	1.04322	0.604945		glycerolalphaphosphate	10686.7	9863.91	1.08342	0.702512
glycerol3galactoside	glycerol-3-galactoside	C05401	656504	NHJUPBDCSOGIKX-VGPGGAHRSA-N	654.556	817.75	0.800435	0.29884		glycerol3galactoside	800.182	680.364	1.17611	0.645006
glycerol	glycerol	C00116	753	PEDCQBHIVMGVHV-UHFFFAOYSA-N	66463.1	49061.6	1.35469	0.023385		glycerol	67556.5	47052.3	1.43578	0.315444
glycericacid	glyceric acid	C00258	439194	RBNPOMFGQQGHHO-UWTATZPHSA-N	12132.6	12177.1	0.996342	0.732395		glycericacid	12300.8	12011.4	1.0241	0.804221
glutaricacid	glutaric acid	C00489	743	JFCQEDHGNNZCLN-UHFFFAOYSA-N	635.889	614.75	1.03439	0.530846		glutaricacid	272.455	977.455	0.278739	0.180831
glutamine	glutamine	C00064	5961	ZDXPYRJPNDTMRX-VKHMYHEASA-N	269250	313032	0.860136	0.0381426		glutamine	295019	289568	1.01882	0.256451
glutamicacid	glutamic acid	C00025	33032	WHUUTDBJXJRKMK-VKHMYHEASA-N	39179.2	27793.8	1.40964	0.0260682		glutamicacid	31486.4	34887.2	0.90252	0.914383
glucuronicacid	glucuronic acid	C00191	94715	AEMOLEFTQBMNLQ-AQKNRBDQSA-N	3110.28	3806.5	0.817096	0.703509		glucuronicacid	4237	2716.27	1.55986	0.385465
glucose6phosphate	glucose-6-phosphate	C00092	5958	NBSCHQHZLSJFNQ-GASJEMHNSA-N	366.667	372.25	0.985001	0.519109		glucose6phosphate	359.909	379.273	0.948945	0.519804
glucose	glucose	C00031	5793	WQZGKKKJIJFFOK-GASJEMHNSA-N	650818	593939	1.09577	0.422387		glucose	610873	630890	0.968271	0.523435
gluconicacid	gluconic acid	C00257	10690	RGHNJXZEOKUKBD-SQOUGZDYSA-N	1576.5	1274.25	1.2372	0.25965		gluconicacid	1560.64	1274.18	1.22481	0.267199
gammatocopherol	gamma-tocopherol	C02483	92729	QUEDXNHFTDJVIY-DQCZWYHMSA-N	2495.5	2312.9	1.07895	0.291112		gammatocopherol	3330.18	1468.73	2.26739	0.00897957
fumaricacid	fumaric acid	C00122	444972	VZCYOOQTPOCHFL-OWOJBTEDSA-N	1230.56	1140.45	1.07901	0.331982		fumaricacid	1203.73	1162.36	1.03559	0.681243
fucoserhamnose	fucose + rhamnose	C01018	94270	PNNNRSAQSRJVSB-DPYQTVNSSA-N	6066.5	4760.75	1.27427	0.472889		fucoserhamnose	4756.82	6001.55	0.792599	0.192689
fructose	fructose	C00095	5984	BJHIKXHVCXFQLS-UYFOZJQFSA-N	88402.4	142259	0.62142	0.287652		fructose	117303	116192	1.00956	0.887504
ethanolamine	ethanolamine	C00189	700	HZAXFHJVJLSVMW-UHFFFAOYSA-N	156214	123698	1.26286	0.0155859		ethanolamine	150655	127546	1.18118	0.00580606
erythrose	erythrose	n/a	94176	YTBSYETUWUMLBZ-IUYQGCFVSA-N	397.778	420.3	0.946414	0.280643		erythrose	423.455	395.818	1.06982	0.421775
erythronicacidlactone	erythronic acid lactone	n/a	5325915	SGMJBNSHAZVGMC-PWNYCUMCSA-N	23480.5	43003.5	0.546014	0.472621		erythronicacidlactone	31082.8	36428.5	0.853254	0.0816432
erythritol	erythritol	C00503	222285	UNXHWFMMPAWVPI-ZXZARUISSA-N	3187.78	3122.7	1.02084	0.961925		erythritol	2845.09	3462.09	0.821784	0.0508929
elaidicacid	elaidic acid	C01712	5282749	LKOVPWSSZFDYPG-MSUUIHNZSA-N	3969.56	2015.4	1.96961	0.168223		elaidicacid	3944.82	1937.36	2.03618	0.52939
dihydroabieticacid	dihydroabietic acid	n/a	227277	BTAURFWABMSODR-UHFFFAOYSA-N	1534.39	1709.85	0.897382	0.35923		dihydroabieticacid	1862.18	1391.36	1.33839	0.0126741
cystine	cystine	C00491	67678	LEVWYRKDKASIDU-IMJSIDKUSA-N	24613	23835	1.03264	0.957708		cystine	24883.4	23523.7	1.0578	0.593087
cysteineglycine	cysteine-glycine	C01419	439498	ZUKPVRWZDMRIEO-VKHMYHEASA-N	518.833	660.05	0.786052	0.500966		cysteineglycine	690.364	496.182	1.39135	0.000955315
cysteine	cysteine	C00097	594	XUJNEKJLAYXESH-UHFFFAOYSA-N	7816.22	9046.7	0.863986	0.253423		cysteine	8400.91	8526.73	0.985244	0.548601
creatinine	creatinine	C00791	588	DDRJAANPRJIHGJ-UHFFFAOYSA-N	30216.1	32116.8	0.940821	0.300334		creatinine	30627	31805.5	0.962945	0.704705
conduritolbetaepoxide	conduritol-beta-epoxide	n/a	119054	ZHMWOVGZCINIHW-FTYOSCRSSA-N	2527.11	1991.65	1.26885	0.906021		conduritolbetaepoxide	1427.82	3062.64	0.466206	0.332461
citrulline	citrulline	C00327	833	RHGKLRLOHDJJDR-UHFFFAOYSA-N	6277.67	5999.2	1.04642	0.758606		citrulline	5684.18	6578.27	0.864084	0.115017
citricacid	citric acid	C00158	311	KRKNYBCHXYNGOX-UHFFFAOYSA-N	57329.7	60598.1	0.946065	0.321911		citricacid	56664.2	61435.7	0.922333	0.226499
cholesterol	cholesterol	C00187	5997	HVYWMOMLDIMFJA-DPAQBDIFSA-N	294290	263529	1.11673	0.283021		cholesterol	296451	259750	1.1413	0.0701519
cellobiose	cellobiose	C00185	294	GUBGYTABKSRVRQ-UHFFFAOYSA-N	946.944	901.2	1.05076	0.983804		cellobiose	903.727	942	0.959371	0.447051
capricacid	capric acid	C01571	2969	GHVNFZFCNZKVNT-UHFFFAOYSA-N	16142.1	15372.5	1.05006	0.197003		capricacid	16447.5	15026.6	1.09455	0.508985
biuret	biuret	C06555	7913	OHJMTUPIZMNBFR-UHFFFAOYSA-N	807.167	848.7	0.951062	0.561868		biuret	867	790.909	1.09621	0.319048
betamannosylglycerate	beta-mannosylglycerate	n/a	5460194	DDXCFDOPXBPUJC-SAYMMRJXSA-N	17683.7	16626.5	1.06358	0.512269		betamannosylglycerate	18067.5	16187.2	1.11616	0.216189
betaalanine	beta-alanine	C00099	239	UCMIRNVEIXFBKS-UHFFFAOYSA-N	1797.5	1814.65	0.990549	0.698825		betaalanine	2094.73	1518.36	1.3796	0.0775284
benzylalcohol	benzylalcohol	C00556	244	WVDDGKGOMKODPV-UHFFFAOYSA-N	9034.89	9904.75	0.912177	0.969078		benzylalcohol	11312.9	7672.64	1.47445	0.149264
benzoicacid	benzoic acid	C00180	243	WPYMKLBDIGXBTP-UHFFFAOYSA-N	17932.9	18974.2	0.945122	0.483627		benzoicacid	19276.3	17685.7	1.08993	0.680986
behenicacid	behenic acid	C08281	8215	UKMSUNONTOPOIO-UHFFFAOYSA-N	2194.33	2101.4	1.04422	0.547179		behenicacid	2135.27	2155.55	0.990595	0.999057
azelaicacid	azelaic acid	C08261	2266	BDJRBEYXGGNYIS-UHFFFAOYSA-N	2522.83	2685.9	0.939288	0.500266		azelaicacid	545.636	4671.45	0.116802	0.343847
asparticacid	aspartic acid	C00049	5960	CKLJMWTZIZZHCS-REOHCLBHSA-N	18708.3	14113.8	1.32554	0.0251225		asparticacid	11554.2	21026.2	0.549514	0.164695
asparagine	asparagine	C00152	236	DCXYFEDJOCDNAF-UHFFFAOYSA-N	14487.1	15229.3	0.951262	0.857569		asparagine	13549.3	16206.3	0.836051	0.541934
arginineornithine	arginine + ornithine	C00062	232	ODKSFYDXXFIFQN-UHFFFAOYSA-N	129542	126842	1.02129	0.834833		arginineornithine	128984	127258	1.01356	0.707416
arachidonicacidisomer	arachidonic acid isomer	n/a	5312542	YZXBAPSDXZZRGB-CGRWFSSPSA-N	6308.78	4877.5	1.29344	0.0981284		arachidonicacidisomer	6028.09	5082.73	1.186	0.815314
arachidonicacid	arachidonic acid	C00219	444899	YZXBAPSDXZZRGB-DOFZRALJSA-N	13965.3	10900	1.28122	0.17265		arachidonicacid	13299.1	11405	1.16608	0.395046
arachidicacid	arachidic acid	C06425	10467	VKOBVWXKNCXXDE-UHFFFAOYSA-N	2670.5	2741.4	0.974137	0.816031		arachidicacid	2981.45	2434.18	1.22483	0.184764
arabitol	arabitol	C01904	94154	HEBKCHPVOIAQTA-QWWZWVQMSA-N	5478.56	5795.6	0.945296	0.271579		arabitol	5453.18	5837.82	0.934113	0.534519
aminomalonicacid	aminomalonic acid	C00872	100714	JINBYESILADKFW-UHFFFAOYSA-N	3780.61	4559.65	0.829145	0.658592		aminomalonicacid	4157.09	4224.09	0.984139	0.635392
alphaketoglutaricacid	alpha ketoglutaric acid	C00026	51	KPGXRSRHYNQIFN-UHFFFAOYSA-N	708.5	519.3	1.36434	0.0931638		alphaketoglutaricacid	564.091	653.545	0.863124	0.304053
alanine	alanine	C00041	5950	QNAYBMKLOCPYGJ-REOHCLBHSA-N	494184	529623	0.933085	0.26375		alanine	449419	576253	0.7799	0.00765423
adipicacid	adipic acid	C06104	196	WNLRTRBMVRJNCN-UHFFFAOYSA-N	2055.33	2754.8	0.746092	0.0285908		adipicacid	1755.73	3091.27	0.567963	0.634936
aconiticacid	aconitic acid	C00417	309	GTZCVFVGUGFEME-HNQUOIGGSA-N	427.556	510	0.838344	0.0303873		aconiticacid	479.091	462.727	1.03536	0.808537
acetophenoneNIST	acetophenone NIST	C07113	7410	KWOLFJPFCHCOCG-UHFFFAOYSA-N	18387.4	18792.8	0.978427	0.910632		acetophenoneNIST	19745.8	17455.6	1.1312	0.156638
5methoxytryptamine	5-methoxytryptamine	C05659	1833	JTEJPPKMYBDEMY-UHFFFAOYSA-N	1260.28	987.15	1.27668	0.296135		5methoxytryptamine	1034.82	1198.36	0.863526	0.704782
4hydroxyproline	4-hydroxyproline	C01015	825	PMMYEEVYMWASQN-UHFFFAOYSA-N	7637.39	9685.05	0.788575	0.0770068		4hydroxyproline	8552.18	8878.09	0.963291	0.979945
3aminoisobutyricacid	3-aminoisobutyric acid	C01205	64956	QCHPKSFMDHPSNR-UHFFFAOYSA-N	8321.78	10368	0.802637	0.0799088		3aminoisobutyricacid	8916.73	9881.18	0.902395	0.590799
36anhydrogalactose	3,6-anhydrogalactose	C06474	441040	WZYRMLAWNVOIEX-ARQDHWQXSA-N	417.722	432.4	0.966055	0.485669		36anhydrogalactose	411.455	439.364	0.936478	0.440681
2phenylpropanolNIST	2-phenylpropanol NIST	n/a	447661	RNDNSYIPLPAXAZ-MRVPVSSYSA-N	1924.94	2055.35	0.936553	0.459441		2phenylpropanolNIST	2098.27	1888.73	1.11095	0.201608
2oxogluconicacidNIST	2-oxogluconic acid NIST	C00629	3035456	VBUYCZFBVCCYFD-JJYYJPOSSA-N	271.722	251.5	1.08041	0.289329		2oxogluconicacidNIST	236.364	285.545	0.827762	0.114694
2ketoisocaproicacid	2-ketoisocaproic acid	C00233	70	BKAJNAXTPSGJCU-UHFFFAOYSA-N	3495.06	3470.75	1.007	0.92348		2ketoisocaproicacid	3391.18	3573.18	0.949065	0.947263
2hydroxyvalericacid	2-hydroxyvaleric acid	n/a	98009	JRHWHSJDIILJAT-UHFFFAOYSA-N	5808.67	5259.4	1.10444	0.296193		2hydroxyvalericacid	5825.82	5213.36	1.11748	0.017714
2hydroxyglutaricacid	2-hydroxyglutaric acid	C02630	43	HWXBTNAVRSUOJR-UHFFFAOYSA-N	3436.06	3520.45	0.976027	0.933224		2hydroxyglutaricacid	2842	4118.82	0.690004	0.680282
2hydroxybutanoicacid	2-hydroxybutanoic acid	C05984	94318	WHBMMWSBFZVSSR-VKHMYHEASA-N	46231.2	42560.5	1.08625	0.389464		2hydroxybutanoicacid	48482.7	40115.8	1.20857	0.192238
2deoxyribonicacid	2-deoxyribonic acid	n/a	22987624	SJXSBTISVFRFLJ-UHFFFAOYSA-N	225.611	292.1	0.772376	0.260191		2deoxyribonicacid	219	302.091	0.724947	0.530236
2deoxyerythritolNIST	2-deoxyerythritol NIST	n/a	18302	ARXKVVRQIIOZGF-UHFFFAOYSA-N	5397.39	6728.65	0.80215	0.32768		2deoxyerythritolNIST	5815.36	6380.82	0.911382	0.647369
2aminoadipicacid	2-aminoadipic acid	C00956	469	OYIFNHCXNCRBQI-UHFFFAOYSA-N	378.389	429	0.882025	0.0777618		2aminoadipicacid	407.091	403	1.01015	0.496262
23dihydroxybutanoicacidNIST	2,3-dihydroxybutanoic acid NIST	n/a	13120900	LOUGYXZSURQALL-STHAYSLISA-N	670.278	712.55	0.940675	0.676704		23dihydroxybutanoicacidNIST	782.455	602.455	1.29878	0.233042
1monostearin	1-monostearin	D01947	24699	VBICKXHEKHSIBG-UHFFFAOYSA-N	604	597.8	1.01037	0.996675		1monostearin	652	549.727	1.18604	0.326479
1monoolein	1-monoolein	C01885	5283468	RZRNAYUHWVFMIP-KTKRTIGZSA-N	5972.11	5223.45	1.14333	0.334897		1monoolein	4842.09	6314.09	0.766871	0.152025
1hexadecanol	1-hexadecanol	C00823	2682	BXWNKGSJHAJOGX-UHFFFAOYSA-N	1598	1398.2	1.1429	0.151229		1hexadecanol	1734.91	1250.82	1.38702	0.00901555
15anhydroglucitol	1,5-anhydroglucitol	C07326	64960	MPCAJMNYNOGXPB-SLPGGIOYSA-N	95587.4	85305.4	1.12053	0.437208		15anhydroglucitol	92187.8	88164	1.04564	0.531018
270734					1860.06	2167.75	0.858058	0.0716638		270734	2221.45	1822.64	1.21881	0.00116348
270508					390.611	377.25	1.03542	0.775332		270508	421.909	345.182	1.22228	0.172123
270506					716.278	696.45	1.02847	0.540309		270506	797.273	614.545	1.29734	0.000744339
270431					673.611	608.2	1.10755	0.280436		270431	667	611.455	1.09084	0.213913
270407					270.833	232.6	1.16437	0.469878		270407	239.636	261.636	0.915914	0.484823
270351					324.389	317.25	1.0225	0.961034		270351	313.909	327.455	0.958634	0.948559
270184					2003.72	1833.05	1.09311	0.134517		270184	2020.73	1806.91	1.11833	0.0177713
270086					5925.22	4447.75	1.33218	0.82755		270086	4786.18	5509.18	0.868765	0.499108
270003					1943.44	1698.15	1.14445	0.380736		270003	1700.91	1927.73	0.882339	0.10684
269879					271.167	270	1.00432	0.842781		269879	308.091	232.545	1.32486	0.0138191
269331					1869.06	1905.25	0.981003	0.91752		269331	2001.18	1775.27	1.12725	0.0213042
269259					724.333	706.7	1.02495	0.564527		269259	745.727	684.455	1.08952	0.0486005
269160					24183	23601.5	1.02464	0.73233		269160	25073.4	22680.6	1.1055	0.0224499
269157					1080.44	1112.4	0.971273	0.663561		269157	1166.18	1028.45	1.13392	0.0175549
269151					7866.44	7054	1.11517	0.0893838		269151	6533.27	8344.36	0.782956	0.68559
269146					2258.5	2913.2	0.775264	0.140521		269146	2381.45	2824.73	0.843074	0.332303
268709					3190.94	4518.95	0.706125	0.428861		268709	4055.73	3723.91	1.0891	0.170806
268585					161249	146029	1.10423	0.434608		268585	171416	135061	1.26917	0.00029386
268506					819.5	780.1	1.05051	0.729986		268506	699.182	898.273	0.778363	0.420393
268483					687.389	685.8	1.00232	0.956308		268483	730.364	642.727	1.13635	0.00847746
268469					198.889	218.55	0.910038	0.342094		268469	177	241.455	0.733057	0.105518
268445					2809.39	2633.15	1.06693	0.373306		268445	3020.18	2413	1.25163	0.000360512
268365					5418.22	5093.35	1.06378	0.569004		268365	5073.27	5421.36	0.935793	0.909325
268347					2277.94	2295	0.992568	0.893723		268347	2520.09	2053.82	1.22703	0.000991014
268340					1901.78	2203.6	0.863032	0.679393		268340	2179.64	1941.82	1.12247	0.00720433
268329					634.333	617.3	1.02759	0.951699		268329	655.545	595.091	1.10159	0.246808
268328					2147.78	2283.3	0.940646	0.504953		268328	2374.18	2063.73	1.15043	0.043384
268314					3115.72	2765.05	1.12682	0.17753		268314	3117.82	2744.45	1.13604	0.00203626
268313					6641.39	6422.2	1.03413	0.549771		268313	7053.55	5998.64	1.17586	0.000153946
268308					5327.94	5309.9	1.0034	0.602058		268308	5859.09	4777.91	1.22629	0.000625888
268306					1840.78	2018.1	0.912134	0.554313		268306	2068.27	1800	1.14904	0.000683596
268083					293.5	326.05	0.900169	0.210576		268083	330.727	290.545	1.1383	0.482364
267884					699.5	689.85	1.01399	0.785042		267884	713.909	675.182	1.05736	0.0639214
267808					444.333	494.6	0.898369	0.111736		267808	379	562.364	0.673941	0.445735
267805					700.889	804.35	0.871373	0.197575		267805	815.545	695	1.17345	0.321586
267737					585.556	710.7	0.823914	0.222139		267737	167	1135.73	0.147042	0.00793196
267654					8253.56	6934.5	1.19022	0.480029		267654	9991.27	5127.55	1.94855	0.311581
242405					2305.89	2350.15	0.981167	0.999974		242405	2353.91	2304.64	1.02138	0.801087
241952					1980.39	1423.7	1.39102	0.247468		241952	1832.09	1542.73	1.18757	0.00130927
241881					429	380.5	1.12746	0.438238		241881	467.182	339.545	1.3759	0.293432
241647					691.778	518.15	1.33509	0.104037		241647	477.273	723.636	0.659548	0.316746
241590					719.667	712.95	1.00942	0.553229		241590	543.545	888.818	0.611537	0.901469
241572					538.222	632.5	0.850944	0.749746		241572	671	505	1.32871	0.154494
241455					742.611	746.2	0.99519	0.84955		241455	346.818	1142.36	0.303597	0.769131
241310					292.611	300.2	0.974721	0.490689		241310	284.818	308.273	0.923916	0.0798487
241279					348	294.5	1.18166	0.338453		241279	310.909	328.818	0.945535	0.495417
241087					1341.17	1539.95	0.870916	0.785607		241087	1397.82	1493.82	0.935735	0.627297
240432					301.278	781	0.385759	0.890014		240432	602.545	505.091	1.19294	0.547229
238384					2111.67	1303.9	1.6195	0.0765398		238384	1546.82	1826.36	0.846939	0.0812899
238320					1285.89	1198.55	1.07287	0.133753		238320	1305.36	1174.36	1.11155	0.270732
238281					506.5	511.4	0.990418	0.868287		238281	570	448	1.27232	0.00512724
237237					857.444	838.7	1.02235	0.957426		237237	853.818	841.364	1.0148	0.994357
236953					2110.67	2003.65	1.05341	0.443522		236953	2395.27	1713.45	1.39792	0.0474831
236890					7024.22	3769	1.86368	0.269358		236890	5323.91	5298	1.00489	0.831378
236740					1658.17	1609.6	1.03017	0.826268		236740	1783.45	1481.73	1.20363	0.000149208
233287					2465.11	4146.35	0.594526	0.376802		233287	3035.09	3664.64	0.828211	0.414501
233005					924.389	995.5	0.928567	0.823136		233005	1028.55	895.091	1.1491	0.217962
232366					1802.89	1335.55	1.34992	0.337032		232366	828.455	2285.55	0.362476	0.235599
231947					4434.33	4358.45	1.01741	0.612291		231947	4618.55	4170.36	1.10747	0.489364
231850					1786.61	1829.85	0.97637	0.88346		231850	1772.91	1845.64	0.960595	0.805534
231814					1310.89	1420.05	0.923129	0.28523		231814	1460.45	1276.55	1.14407	0.00579124
231674					190	180.8	1.05088	0.84036		231674	167.182	203.364	0.822083	0.751402
231031					23576.4	25186	0.936095	0.248419		231031	24180.2	24666.8	0.980272	0.716544
229203					1204.67	1025.5	1.17471	0.453189		229203	1178.64	1042	1.13113	0.655363
229084					1065.17	937.65	1.136	0.149145		229084	1273.27	723	1.7611	0.0355979
228919					281.833	261.05	1.07961	0.428822		228919	277.545	264.364	1.04986	0.46173
228911					6895.83	6183.45	1.11521	0.638607		228911	6525.36	6516.45	1.00137	0.841103
228885					51652.9	48328.2	1.06879	0.503845		228885	55683.6	44122.5	1.26202	0.000351235
228809					374.278	379.75	0.98559	0.977322		228809	400.545	353.636	1.13265	0.0435226
228612					241.389	231.95	1.04069	0.745312		228612	231.455	241.455	0.958584	0.417818
228583					806.667	800.2	1.00808	0.97671		228583	887.364	719.182	1.23385	0.0857886
228528					573.167	645.25	0.888286	0.798288		228528	587.818	634.545	0.926361	0.40148
228143					893.111	793.75	1.12518	0.182636		228143	842.091	839.818	1.00271	0.517827
227761					1395.94	1330.7	1.04903	0.777389		227761	1363.27	1359.73	1.00261	0.899487
227626					140.278	167.15	0.839233	0.552344		227626	155.545	153.364	1.01423	0.811911
227367					346.778	422.1	0.821554	0.855922		227367	500.636	272	1.84057	0.373971
227352					1179	1047	1.12607	0.220432		227352	1063	1156	0.91955	0.379803
227280					677.611	754.6	0.897974	0.955122		227280	756.545	679.636	1.11316	0.033036
227017					1211.61	1099.3	1.10217	0.529032		227017	962.545	1342.64	0.716907	0.138297
226935					8242.89	9026.4	0.913198	0.589548		226935	7321.82	9988.55	0.733021	0.0533851
226852					467.611	513.45	0.910724	0.351744		226852	533.364	450	1.18525	0.802227
226851					1167.33	1066.6	1.09444	0.620586		226851	1117.27	1111.18	1.00548	0.645853
226850					2900.67	1741.4	1.66571	0.249944		226850	2229.82	2351.45	0.948272	0.879497
226845					1102.5	1172.4	0.940379	0.792562		226845	1023.09	1255.36	0.814976	0.428
226303					1448.83	1375.9	1.05301	0.711878		226303	1385.82	1435.09	0.965666	0.483964
226280					4348.11	4357.6	0.997822	0.906012		226280	4431	4275.27	1.03643	0.24996
226070					439.556	443	0.992225	0.774867		226070	450.091	432.545	1.04056	0.679772
226064					1074.5	1177.2	0.912759	0.913302		226064	1091.09	1166	0.935755	0.578178
225885					565.556	675.3	0.837488	0.165231		225885	629.818	616.818	1.02108	0.299776
225555					1668.83	2757.25	0.605253	0.11202		225555	2809.18	1674.09	1.67803	0.382868
225548					671.556	1368.2	0.490831	0.148984		225548	746.273	1329.91	0.561146	0.40921
225539					215.889	211.55	1.02051	0.958726		225539	198.818	228.273	0.870968	0.189033
225486					324.167	453.75	0.714417	0.496101		225486	381.636	403.273	0.946348	0.385727
225481					2536.17	2601.35	0.974942	0.917748		225481	2424	2717.09	0.892131	0.426529
225449					414.833	406.95	1.01937	0.524328		225449	257.636	563.818	0.456949	0.681064
225448					13138.4	12866.6	1.02112	0.580544		225448	7448.45	18542.5	0.401697	0.00243929
225446					5537.78	5353	1.03452	0.541231		225446	7143.36	3737.91	1.91106	0.000606102
225434					1181.83	1315.8	0.898186	0.150292		225434	475.909	2028.82	0.234575	0.633675
225431					393	373.15	1.0532	0.855793		225431	413.273	352	1.17407	0.249795
225430					1689.94	1621.3	1.04234	0.760288		225430	1663.45	1644.36	1.01161	0.840963
225427					726.389	706.1	1.02873	0.955117		225427	701.909	729.818	0.961759	0.37299
225423					1757.11	1754.95	1.00123	0.592616		225423	2020.45	1491.36	1.35477	0.770977
225415					154.167	144.75	1.06505	0.79897		225415	152.727	145.636	1.04869	0.542688
225414					202.167	253.95	0.796088	0.270807		225414	229.636	229.364	1.00119	0.594241
225405					795	903.85	0.879571	0.546174		225405	810.091	894.545	0.905589	0.508126
225403					1745.17	1965.15	0.888058	0.47879		225403	1676.36	2045.55	0.819519	0.2508
225401					1205.61	1275.05	0.94554	0.646824		225401	1164.27	1319.91	0.882086	0.652426
225400					2101.89	2238.3	0.939056	0.103016		225400	2072.91	2274.55	0.911351	0.174102
225398					742.778	618.4	1.20113	0.632324		225398	628.636	725.818	0.866107	0.220544
225397					3832.61	3685.9	1.0398	0.568255		225397	1991.36	5519.45	0.36079	0.456079
225396					1628.06	2009.85	0.810038	0.124207		225396	1165.45	2492.82	0.467525	0.0500572
225393					290.833	299.85	0.969929	0.6259		225393	269	322.273	0.834697	0.498279
225391					949.778	892.9	1.0637	0.410451		225391	283.182	1556.55	0.18193	0.610443
225387					9474.61	6069.05	1.56114	0.0775631		225387	8511.09	6853.55	1.24185	0.00210788
225386					986.167	896.5	1.10002	0.337935		225386	424.818	1453.36	0.2923	0.893108
225262					391.278	458.4	0.853573	0.332301		225262	509.364	343.909	1.4811	0.00608459
224907					600.333	637.65	0.941478	0.257717		224907	632.455	607.273	1.04147	0.393275
224859					533.056	539.65	0.98778	0.774587		224859	572.818	500.273	1.14501	0.173579
224849					416	416.4	0.999039	0.953699		224849	450.636	381.636	1.1808	0.0661322
224794					1716.33	1956.5	0.877247	0.352886		224794	2024.55	1661.09	1.2188	0.00194859
224627					234.611	231.35	1.0141	0.856186		224627	322.818	142.727	2.26178	0.413985
224571					3464.56	3447.9	1.00483	0.861971		224571	3700.09	3211.45	1.15215	0.0245867
224035					760.278	1497.05	0.507851	0.338553		224035	1674.27	621.818	2.69254	0.478624
223973					2798.89	2503.5	1.11799	0.706487		223973	2780.55	2506.18	1.10947	0.448801
223935					804.833	888.2	0.90614	0.870343		223935	933.636	763.636	1.22262	0.333346
223871					631.222	602.15	1.04828	0.63484		223871	495.273	736.455	0.67251	0.0397282
223865					442.667	437.8	1.01112	0.973964		223865	411.818	468.455	0.8791	0.735733
223830					787.722	795.9	0.989725	0.734444		223830	749.636	834.364	0.898453	0.241435
223778					1540.06	1498.15	1.02797	0.85581		223778	1541.09	1494.91	1.03089	0.295788
223675					7248.33	7947.25	0.912056	0.486764		223675	8501.45	6731.09	1.26301	0.576429
223647					287.611	280.7	1.02462	0.915732		223647	309.091	259	1.1934	0.0183103
223634					343.222	278.05	1.23439	0.144624		223634	304	313.727	0.968994	0.881511
223629					306.556	278.3	1.10153	0.320611		223629	261.364	322.091	0.811459	0.593848
223625					1015	1196.2	0.84852	0.542334		223625	1159.45	1061.45	1.09233	0.879326
223618					1334.06	1159.1	1.15094	0.518348		223618	1037.55	1446.18	0.717438	0.786565
223597					777.611	588.4	1.32157	0.00831671		223597	708.727	647.455	1.09464	0.524334
223566					7245.56	7691.55	0.942015	0.378629		223566	7356.36	7604.09	0.967422	0.414422
223548					893.889	1072.1	0.833774	0.110574		223548	1110.36	865.364	1.28312	0.732604
223531					892.944	821.95	1.08637	0.613456		223531	905.091	806	1.12294	0.0883299
223521					2493.11	2078.7	1.19936	0.472142		223521	1199.73	3350.45	0.358079	0.438098
223519					1066.28	767.25	1.38974	0.108365		223519	937.909	880	1.06581	0.331484
223513					2630.94	2277.65	1.15511	0.282752		223513	2380.18	2509.91	0.948314	0.658482
223509					153.5	141.55	1.08442	0.779197		223509	157.545	136.727	1.15226	0.689972
223506					2067.5	1942.9	1.06413	0.376818		223506	1772.55	2231.27	0.79441	0.142457
223505					844.833	834.7	1.01214	0.742272		223505	715.545	963.455	0.742687	0.0380681
223500					391.222	448.05	0.873166	0.396224		223500	435.636	406.636	1.07132	0.654318
223497					2720.17	2245.65	1.2113	0.155696		223497	2430.55	2510.27	0.96824	0.672271
223191					1795.67	1666.9	1.07725	0.904409		223191	2056	1399.91	1.46867	0.00865878
222169					4825.61	4822.75	1.00059	0.758845		222169	4574.36	5074.09	0.901514	0.791559
222099					1189.22	748.5	1.58881	0.197762		222099	1018	896.818	1.13512	0.26425
222050					502.611	469.65	1.07018	0.547789		222050	493.182	477.455	1.03294	0.322901
221574					3943.56	3487.7	1.1307	0.139498		221574	3991.55	3415.64	1.16861	0.0944353
220177					376.333	435.1	0.864935	0.0333433		220177	410.455	404.182	1.01552	0.821245
220021					1317.22	1096	1.20185	0.1529		220021	1355.55	1046	1.29593	0.137014
220010					1965.5	1872.75	1.04953	0.763242		220010	1979.91	1853.45	1.06823	0.870252
220009					2363.94	2263.2	1.04451	0.340945		220009	2429.73	2192	1.10845	0.116939
219507					663.333	613.15	1.08185	0.979835		219507	536.455	737.364	0.727531	0.697468
218951					1022.67	1074.1	0.952115	0.519208		218951	1142.45	957.091	1.19367	0.259275
218766					1938.67	1910.3	1.01485	0.738382		218766	1682.27	2165	0.777031	0.27686
218761					86096.7	80064.6	1.07534	0.318302		218761	71616.7	94227.1	0.760044	0.10312
218597					3390.94	3762.2	0.90132	0.977888		218597	3454	3718.91	0.928767	0.26936
217838					274	277.65	0.986854	0.769134		217838	310.727	241.091	1.28884	0.0642967
217797					4156.56	3870.5	1.07391	0.548695		217797	3946.91	4065.45	0.970841	0.452068
217784					7899	7995.85	0.987887	0.893147		217784	8648.27	7251.64	1.1926	0.0407108
216428					2244.94	2078.45	1.08011	0.426335		216428	2418.09	1896.55	1.275	0.0706046
215739					1179	1550.05	0.760621	0.208321		215739	1167.64	1580.82	0.738628	0.736527
215682					10701.3	10891	0.98258	0.981737		215682	11663.7	9938.64	1.17357	0.00662706
214685					3322.28	3068.1	1.08285	0.576637		214685	3390.82	2986.27	1.13547	0.981458
213960					3141.72	3309.9	0.949189	0.949107		213960	3366	3094.36	1.08778	0.718207
213733					455	440.6	1.03268	0.371824		213733	496.545	398.455	1.24618	0.0105847
213697					1728.33	2137.85	0.808445	0.999401		213697	1940.36	1947.64	0.996266	0.877249
213526					4038.72	4068.5	0.992681	0.483604		213526	4167.82	3940.91	1.05758	0.170259
213253					54612.6	49575.7	1.1016	0.56057		213253	58446.9	45476	1.28523	0.0471219
213193					254.722	228.55	1.11451	0.301272		213193	238.455	243.364	0.979828	0.778859
213155					2188.33	2281.6	0.959122	0.441308		213155	2450.82	2024.18	1.21077	0.000487428
213143					561.333	477.85	1.17471	0.36826		213143	514.818	520	0.990035	0.992358
213005					26962.3	30716	0.877794	0.394608		213005	25437.5	32438.5	0.784174	0.21675
212657					583.944	636.8	0.916998	0.575835		212657	650.364	572.909	1.1352	0.261056
212208					5616.5	3567.65	1.57429	0.151866		212208	5156.18	3920.27	1.31526	0.283131
211979					940.167	759.85	1.23731	0.358489		211979	847.545	843.364	1.00496	0.592355
211972					8520.11	8030.8	1.06093	0.795972		211972	8854.45	7670.45	1.15436	0.309449
211965					1129.78	1416.45	0.797612	0.791081		211965	1203.82	1357.45	0.88682	0.081243
211902					463.333	522.3	0.887102	0.915555		211902	465.545	523.273	0.88968	0.359457
211382					12985.6	13239.5	0.980819	0.805341		211382	13609.6	12628.9	1.07766	0.723181
210904					676	680.3	0.993679	0.979129		210904	783.182	573.091	1.36659	0.00411894
210286					6029.28	4488.2	1.34336	0.12384		210286	5179.27	5257.18	0.98518	0.814909
208845					11098.3	11358.9	0.977065	0.982919		208845	10912.9	11558	0.944187	0.794007
208723					1840.17	1875.15	0.981344	0.926971		208723	1978.09	1739	1.13749	0.470654
208655					1525	1274.25	1.19678	0.169633		208655	1298.73	1487.18	0.873281	0.159189
206604					391277	141972	2.75601	0.508961		206604	259880	260247	0.998591	0.733951
204426					9244.17	11342.7	0.814988	0.329901		204426	9316.64	11380.5	0.818646	0.876877
204425					4475.17	4462.75	1.00278	0.9727		204425	4474.82	4462.45	1.00277	0.896579
204344					56570.6	58416	0.96841	0.904229		204344	52578.5	62505.2	0.841187	0.382752
204157					1646.44	1912.65	0.860818	0.20373		204157	1911	1662.27	1.14963	0.0112369
203786					13713.8	15179.7	0.903429	0.899035		203786	15974.3	12996.5	1.22913	0.000347087
203227					645.5	593.35	1.08789	0.30757		203227	630.545	605.727	1.04097	0.858184
202664					3813.39	3396.2	1.12284	0.325662		202664	3724.45	3463.09	1.07547	0.385144
202599					7399.06	7555.75	0.979262	0.84356		202599	7875.18	7088	1.11106	0.271191
202572					1016.44	1535.2	0.662093	0.340425		202572	1223.91	1355.27	0.903072	0.452095
202571					295487	280500	1.05343	0.949325		202571	294476	280722	1.049	0.148018
201887					619	562.25	1.10093	0.303994		201887	637.364	540.818	1.17852	0.0338017
201005					569.556	612.8	0.929431	0.195393		201005	573.818	610.727	0.939565	0.937512
200914					750.5	793.85	0.945393	0.529004		200914	774.636	771.909	1.00353	0.394668
200906					1048.22	1161.5	0.902473	0.138932		200906	1107.82	1107.91	0.999918	0.431757
200595					853.333	541	1.57733	0.0296802		200595	730.818	647.091	1.12939	0.0292209			200595	853.333	541	1.57733	0.0296802		200595	730.818	647.091	1.12939	0.0292209
200521					1943.61	2235.3	0.869508	0.835035		200521	2061.45	2132.73	0.966581	0.11884
200466					4987.39	4942.65	1.00905	0.897972		200466	5335.82	4592.18	1.16194	0.0113161
200429					10488.8	10160.4	1.03232	0.719733		200429	11129.9	9501.91	1.17133	0.0109372
200427					11786.3	11159.4	1.05618	0.566068		200427	12220.5	10692.3	1.14292	0.00810007
200411					3294.94	3187.2	1.03381	0.889191		200411	3295.82	3180.73	1.03618	0.751217
199942					5732.5	5546	1.03363	0.707713		199942	4671.36	6597.27	0.708075	0.894751
199794					10550.2	9630.85	1.09546	0.727926		199794	9789.82	10342.6	0.94655	0.497573
199786					10912.3	11689	0.933555	0.837306		199786	11265.5	11376.7	0.990227	0.948085
199777					49642.4	44340.2	1.11958	0.525671		199777	45879.6	47823.5	0.959352	0.611415
199653					4677.28	3577.2	1.30752	0.093027		199653	4054.55	4142.18	0.978843	0.703038
199650					631.167	723.7	0.872139	0.516854		199650	716.818	642.818	1.11512	0.822837
199640					1757	1793.55	0.979621	0.785377		199640	1865.82	1686.55	1.1063	0.699834
199239					7177.06	7391.6	0.970975	0.69431		199239	7487.45	7092.55	1.05568	0.941034
199203					18824.7	11154	1.68772	0.268485		199203	10374.3	19200.6	0.540309	0.185751
223836					1103.83	1169.4	0.943931	0.57804		223836	1238	985.727	1.25593	0.0891644
306152					4353.22	4479.2	0.971875	0.667723		306152	4776.09	4063	1.17551	0.000436657
301399					933.889	837.25	1.11542	0.477657		301399	930.909	834.909	1.11498	0.131597
295066					10597.9	9525.1	1.11263	0.644323		295066	10330.2	9736.55	1.06097	0.955715
289052					1997.11	2140.95	0.932815	0.832557		289052	2148	1997.55	1.07532	0.745662
301825					517.556	710.1	0.728849	0.409078		301825	584.727	653.273	0.895074	0.718962
282690					1650.39	1862.4	0.886162	0.462758		282690	1877.82	1646.45	1.14052	0.600258
272698					1205.11	1169.15	1.03076	0.464522		272698	1289.55	1082.91	1.19082	0.132338
272694					5551	4956.75	1.11989	0.14709		272694	6485.36	3991.18	1.62492	0.0443394
300920					645.778	638.1	1.01203	0.947828		300920	645.545	638.091	1.01168	0.507537
300865					51524.2	50335.8	1.02361	0.593495		300865	54934.5	46863.2	1.17223	0.00101901
273619					5004.33	4961.1	1.00871	0.810556		273619	5350.36	4612.64	1.15994	0.00352641
273598					7954.78	7647.05	1.04024	0.657122		273598	8429	7156.64	1.17779	0.0203012
273447					5944.89	6196.9	0.959333	0.524528		273447	4016.45	8139	0.493483	0.417925
271416					1136.56	1181	0.962367	0.64244		271416	1271	1048.91	1.21174	0.237245
301006					3215.56	3614.8	0.889553	0.72885		301006	3348.55	3502.73	0.955982	0.972551
300882					993.889	1136.65	0.874402	0.411288		300882	1024.64	1113.36	0.920307	0.612062
299086					465.333	434.8	1.07022	0.161865		299086	463.182	435.182	1.06434	0.222435
274206					3054.17	2994.75	1.01984	0.728435		274206	3283.36	2762.73	1.18845	0.0562411
280051					3942.5	5001.75	0.788224	0.887132		280051	4334.18	4665.73	0.92894	0.360754
281910					2420.83	3931.2	0.6158	0.16808		281910	3200.91	3230.55	0.990826	0.733892
276947					1106.22	935.3	1.18275	0.234778		276947	955.909	1076.36	0.888091	0.711952
272849					2504.61	3128.25	0.800643	0.981157		272849	2789.55	2876.45	0.969786	0.52625
293097					433.444	648.65	0.668225	0.120447		293097	556	537.455	1.03451	0.67156
280537					230.556	287.4	0.802211	0.142458		280537	310.273	210.818	1.47176	0.0971203
273984					335.167	299.2	1.12021	0.24394		273984	311.636	320.818	0.97138	0.856066
291025					386.111	444.1	0.869424	0.650702		291025	447.182	386.091	1.15823	0.0600948
309573					256.167	299.25	0.856029	0.0737256		309573	252.273	305.545	0.825647	0.140236
301788					4465.72	3755.5	1.18912	0.25774		301788	4552.09	3631.82	1.25339	0.138929
288019					335.667	297.75	1.12734	0.255834		288019	346.091	285.455	1.21242	0.375428
273236					170.944	271.1	0.630559	0.563892		273236	209	238.182	0.877481	0.718103
299159					1061.78	931.6	1.13974	0.807049		299159	989.727	996.727	0.992977	0.791109
280564					405.833	388.25	1.04529	0.546105		280564	392.818	400.182	0.981599	0.954375
330991					843.889	587.25	1.43702	0.0815656		330991	765.818	651.909	1.17473	0.479593
295226					11308.9	12269.4	0.921719	0.562299		295226	2255.55	21373.5	0.10553	0.29017
281907					914.833	981.85	0.931744	0.620987		281907	1029.55	870.818	1.18227	0.371848
280727					41149.8	46239.1	0.889936	0.301113		280727	47618.6	40038.3	1.18933	0.0875254
278515					994.167	1008.3	0.985983	0.857926		278515	1091.18	911.909	1.19659	0.0983165
281866					3019.61	2575.8	1.1723	0.225486		281866	3144.64	2427.45	1.29545	0.00796442
273944					1438.94	2214.4	0.649812	0.355769		273944	593.273	3100.91	0.191322	0.0599706
281926					828.111	870.3	0.951524	0.762005		281926	723.636	977.182	0.740534	0.135207
281131					647.944	702.4	0.922472	0.239468		281131	703.091	650.273	1.08122	0.781931
281118					454.667	459.8	0.988836	0.819258		281118	504	411.273	1.22546	0.177779
277188					180.833	189.35	0.955022	0.304806		277188	131.545	239.091	0.55019	0.867681
274531					362.111	353.25	1.02508	0.545432		274531	355.545	359.273	0.989626	0.843353
273784					4292.22	2944.45	1.45773	0.0882673		273784	3773.64	3391.91	1.11254	0.266401
348378					1531.39	1688	0.907221	0.48484		348378	1847.36	1380.27	1.3384	0.0126679
331132					704.944	683.8	1.03092	0.475712		331132	725.636	661.909	1.09628	0.886707
271405					707.5	700.65	1.00978	0.988315		271405	802.818	604.727	1.32757	0.325219
310006					919.056	1048.5	0.876543	0.511781		310006	969.091	1004.82	0.964444	0.839554
294998					1266.44	1358.7	0.9321	0.324516		294998	1368.45	1261.36	1.0849	0.1643
277432					259.5	273.75	0.947945	0.309727		277432	272.909	261	1.04563	0.753097
278207					54935.1	49765.8	1.10387	0.534344		278207	58892.9	45536.1	1.29332	0.0460693
301536					41585.2	35921.8	1.15766	0.175682		301536	41184.6	36023.9	1.14326	0.00910175
295010					1705.28	2018.4	0.844866	0.316487		295010	1699.55	2040.45	0.832925	0.600558
288822					764.778	671.4	1.13908	0.40816		288822	802.545	628.636	1.27664	0.00257542
301327					4580.17	4489.25	1.02025	0.965466		301327	4536.18	4528.09	1.00179	0.889821
281874					821.944	819.35	1.00317	0.984468		281874	1474.09	167.182	8.81729	9.87628e-05
273952					380.5	427.05	0.890996	0.168403		273952	414.727	395.364	1.04898	0.350111
331266					296.611	298.95	0.992176	0.726852		331266	322.182	273.727	1.17702	0.0739922
330601					1630.94	1409.9	1.15678	0.0637566		330601	1468.73	1560.82	0.940998	0.381663
310078					159.778	174.9	0.913538	0.599271		310078	186	149.455	1.24453	0.989271
287414					10358.5	8686.35	1.1925	0.585235		287414	11250.2	7706.64	1.4598	0.0140899
281134					483.222	465.75	1.03751	0.669844		281134	479.818	468.273	1.02466	0.266472
312289					198.889	204	0.974946	0.538568		312289	207.545	195.455	1.06186	0.861053
295269					4199.17	4175.7	1.00562	0.538229		295269	4253.36	4120.27	1.0323	0.895577
271143					3594.39	4007.2	0.896983	0.0797215		271143	3542.36	4080.82	0.868052	0.438421
303832					194.611	210	0.92672	0.351677		303832	295.818	109.364	2.7049	0.111686
299218					1583.56	730.35	2.16821	0.00875383		299218	1149.09	1119.73	1.02622	0.832842
281216					360.833	304.4	1.18539	0.18743		281216	324.455	337.818	0.960441	0.568741
